# Supplementary material for: Genomic Epidemiology and Global Population Structure of Exfoliative Toxin A-Producing Staphylococcus aureus Strains Associated With Staphylococcal Scalded Skin Syndrome
Source: Front Microbiol. 2021 Aug 18;12:663831. doi: 10.3389/fmicb.2021.663831 (PMC8416508; doi:10.3389/fmicb.2021.663831)
Supplement: Supplementary file 2 [file Data_Sheet_1.XLSX]

## Sheet: merged_metadata_finalAbx
Unique_ID	sample_id	experiment_accession	run_accession	secondary_sample_accession	secondary_study_accession	sample_title	sample_alias	study_accesion	PMID	centre_name	study_title	first_public	base_count	eta_kmer_similarity	Country	Region	CityState	Collection_Year	Submitted_Year	spatype	sourcetype	InfectType	mecA	SCCmec	ST	CC	contigs	Length	GC	N50	NUM_FOUND	ant.4...Ia	ant.6..Ia	ant.9..Ia	aph.2....Ih	aph.3...IIIa	blaI_of_Z	blaPC1	blaR1	blaR1.2	blaZ	bleO	cat.TC	catA7	catA9	dfrC	dfrG	erm.A.	erm.B.
SAMEA104197288	SAMEA104197288	ERX2131665	ERR2072608	ERS1856306	ERP012521	MRSA.data.0419	S_1474	PRJEB11177	30940316	LSHTM	Evidence For Community-Based Transmission Of Community-Associated But Not Health-Care-Associated-MRSA Lineages Linked To Social And Material Deprivation	2017-04-08	734261360	100	NA	NA	NA	NA	2017	NA	NA	NA	MRSA	SCCmec_type_I(1B)	5	CC5	36	2775453	32.72	222733	9	100	.	.	.	.	100	.	100	.	100	100	.	.	.	.	.	.	.
SAMEA104281574	SAMEA104281574	ERX2169734	ERR2112490	ERS1906552	ERP104060	75098	75098	PRJEB22380	29468193	STATENS SERUM INSTITUT	SCCmecFinder, a web-based tool for typing of staphylococcal cassette chromosome mec	2017-08-09	262405216	100	NA	NA	NA	NA	2017	t1062	NA	NA	MRSA	SCCmec_type_IVc(2B)	5	CC5	29	2774799	32.74	325342	6	.	.	.	.	.	100	.	100	.	100	.	.	.	.	.	.	.	.
SAMEA2340091	SAMEA2340091	ERX384871	ERR418574	ERS397762	ERP004655	C00003261	T76917_20100615	PRJEB5261	24501024	UNIVERISTY OF OXFORD	Prediction of Staphylococcus aureus antimicrobial resistance from whole genome sequencing	2014-01-02	133765200	100	UK	UK	NA	NA	2014	NA	Bacteremia	Disease	MSSA		5	CC5	45	2806690	32.7	129801	5	.	.	.	.	.	100	.	100	.	100	.	.	.	.	.	.	.	.
SAMEA2340369	SAMEA2340369	ERX385149	ERR418852	ERS398040	ERP004655	C00001181	T47318	PRJEB5261	24501024	UNIVERISTY OF OXFORD	Prediction of Staphylococcus aureus antimicrobial resistance from whole genome sequencing	2014-01-02	558823104	100	England	UK	NA	2009	2014	NA	NA	Disease	MSSA		5	CC5	27	2746226	32.73	250861	5	.	.	.	.	.	100	.	100	.	100	.	.	.	.	.	.	.	.
SAMEA4394916	SAMEA4394916	ERX1830599	ERR1765030	ERS1306365	ERP017141	Kenyaseq6547355	eeb08660-6874-11e6-821c-3c4a9275d6c8	PRJEB15413	NA	SC	Kenyan_MRSA_seq	12/20/16	364111500	100	Kenya	Africa	NA	NA	2016	NA	NA	NA	MSSA		5	CC5	21	2794662	32.68	366153	7	.	.	.	.	.	100	.	100	.	100	.	.	.	.	.	100	.	.
SAMEA4394930	SAMEA4394930	ERX1830613	ERR1765044	ERS1306379	ERP017141	Kenyaseq6547369	ef3aec10-6874-11e6-821c-3c4a9275d6c8	PRJEB15413	NA	SC	Kenyan_MRSA_seq	12/20/16	432191500	100	Kenya	Africa	NA	NA	2016	NA	NA	NA	MSSA		5	CC5	31	2832496	32.69	328135	7	.	.	.	.	.	100	.	100	.	100	.	.	.	.	.	100	.	.
SAMEA4469759	SAMEA4469759	ERX1864106	ERR1800565	ERS1368938	ERP019480	14ARS_JLM0244	94f00600-6f4a-11e6-a83e-3c4a9275d6c8	PRJEB17615	32483195	SC	_See_and_Sequence____Genomic_surveillance_of_antimicrobial_resistant_and_high_risk_pathogenic_clones_within_the_Philippines_	1/18/17	280267000	100	Philippines	SE Asia	NA	2013	2017	NA	NA	Disease	MRSA	SCCmec_type_IVc(2B)	5	CC5	21	2788191	32.71	325304	6	.	.	.	.	.	100	.	100	.	100	.	.	.	.	.	.	.	.
SAMEA4553070	SAMEA4553070	ERX1952299	ERR1891801	ERS1452249	ERP014705	4157STDY6556511	728b19b0-6f59-11e6-a83e-3c4a9275d6c8	PRJEB13165	31662453	RVC3	_Silent__antibiotic_resistance_genes__an_overlooked_issue_of_considerable_importance_in_antibacterial_chemotherapy_	3/24/17	356496500	100	UK	UK	NA	NA	2017	NA	NA	Disease	MRSA	SCCmec_type_IV(2B)	5	CC5	23	2795343	32.7	326753	7	.	.	.	.	.	100	.	100	.	100	.	.	.	.	.	.	.	.
SAMN03197990	SAMN03197990	SRX762688	SRR1656222	SRS747198	SRP049998	78_SAUR	78_SAUR	PRJNA267549	26230489	University of Washington	Bacterial isolates from intensive care units	2015-08-07	138530284	100	USA	North America	Seattle, Washington	2014	2015	NA	Sputum	Disease	MSSA		5	CC5	25	2763989	32.71	311813	5	.	.	.	.	.	100	.	100	.	100	.	.	.	.	.	.	.	.
SAMN03198047	SAMN03198047	SRX762745	SRR1656279	SRS747254	SRP049998	84_SAUR	84_SAUR	PRJNA267549	26230489	University of Washington	Bacterial isolates from intensive care units	2015-08-07	117090146	100	USA	North America	Seattle, Washington	2014	2015	NA	Bronchoalveolar Lavage	Disease	MSSA		5	CC5	25	2762904	32.7	233952	5	.	.	.	.	.	100	.	100	.	100	.	.	.	.	.	.	.	.
SAMN05336575	SAMN05336575	SRX1884862	SRR3728504	SRS1534675	SRP077575	H212_M06	MMMOSAM:888d4848-bde8-44d0-a6cc-73a56d988570	PRJNA324190	27863959	NA	Staphylococcus aureus Raw sequence reads	5/19/17	288922192	100	England	UK	Brighton	2012	2017	NA	Nose	Carriage	MSSA		5	CC5	13	2754246	32.74	327923	6	.	.	.	.	.	100	.	100	.	100	.	.	.	.	.	100	.	.
SAMN05336601	SAMN05336601	SRX1884888	SRR3728530	SRS1534697	SRP077575	H212_M09	MMMOSAM:8c04aba3-fee6-4487-a70f-51e94bf6421a	PRJNA324190	27863959	NA	Staphylococcus aureus Raw sequence reads	5/19/17	497337526	100	England	UK	Brighton	2012	2017	NA	Nose	Carriage	MSSA		5	CC5	16	2755529	32.74	326414	6	.	.	.	.	.	100	.	100	.	100	.	.	.	.	.	100	.	.
SAMN05336910	SAMN05336910	SRX1885244	SRR3728922	SRS1535875	SRP077575	H212_M00	MMMOSAM:b61e2034-1724-4f6d-8220-54b44d423803	PRJNA324190	27863959	NA	Staphylococcus aureus Raw sequence reads	5/19/17	313652670	100	England	UK	Brighton	2011	2017	NA	Nose	Carriage	MSSA		5	CC5	16	2754861	32.74	326414	6	.	.	.	.	.	100	.	100	.	100	.	.	.	.	.	100	.	.
SAMN05336947	SAMN05336947	SRX1885269	SRR3728949	SRS1536019	SRP077575	H212_Tran01	MMMOSAM:b8ea8611-2bbe-4a4c-9606-e90ed1add638	PRJNA324190	27863959	NA	Staphylococcus aureus Raw sequence reads	5/19/17	332028766	100	England	UK	Brighton	2012	2017	NA	Nose	Carriage	MSSA		5	CC5	16	2755020	32.74	326414	6	.	.	.	.	.	100	.	100	.	100	.	.	.	.	.	100	.	.
SAMN05337544	SAMN05337544	SRX1885619	SRR3729295	SRS1536623	SRP077575	H212_M04	MMMOSAM:e71b079e-dbf6-49d8-ad15-73fcc6c6f9c0	PRJNA324190	27863959	NA	Staphylococcus aureus Raw sequence reads	5/19/17	407497660	100	England	UK	Brighton	2012	2017	NA	Nose	Carriage	MSSA		5	CC5	17	2755102	32.74	326414	6	.	.	.	.	.	100	.	100	.	100	.	.	.	.	.	100	.	.
SAMN05337633	SAMN05337633	SRX1885693	SRR3729369	SRS1536744	SRP077575	H212_Tran02	MMMOSAM:ef70f5cc-3fd1-4cf2-8b31-b2462c96160e	PRJNA324190	27863959	NA	Staphylococcus aureus Raw sequence reads	5/19/17	291668580	100	England	UK	Brighton	2012	2017	NA	Nose	Carriage	MSSA		5	CC5	17	2755433	32.74	326030	6	.	.	.	.	.	100	.	100	.	100	.	.	.	.	.	100	.	.
SAMN05339759	SAMN05339759	SRX1885789	SRR3729466	SRS1536858	SRP077575	H212_M03	MMMOSAM:fc5a96ab-cd36-48d1-b55e-965de3505249	PRJNA324190	27863959	NA	Staphylococcus aureus Raw sequence reads	5/19/17	531973906	100	England	UK	Brighton	2012	2017	NA	Nose	Carriage	MSSA		5	CC5	16	2755362	32.74	326414	6	.	.	.	.	.	100	.	100	.	100	.	.	.	.	.	100	.	.
SAMN05339771	SAMN05339771	SRX1885801	SRR3729478	SRS1536870	SRP077575	H212_M02	MMMOSAM:fdefc9b4-b183-4b38-94ce-0bf57006d2c5	PRJNA324190	27863959	NA	Staphylococcus aureus Raw sequence reads	5/19/17	397984358	100	England	UK	Brighton	2012	2017	NA	Nose	Carriage	MSSA		5	CC5	16	2755370	32.74	326414	6	.	.	.	.	.	100	.	100	.	100	.	.	.	.	.	100	.	.
SAMN05339793	SAMN05339793	SRX1885813	SRR3729490	SRS1536881	SRP077575	H212_Ex05	MMMOSAM:fec46bdf-f319-405c-9797-1d57b6220280	PRJNA324190	27863959	NA	Staphylococcus aureus Raw sequence reads	5/19/17	311323344	100	England	UK	Brighton	2012	2017	NA	Throat	Carriage	MSSA		5	CC5	16	2755021	32.74	326414	6	.	.	.	.	.	100	.	100	.	100	.	.	.	.	.	100	.	.
SAMN05340006	SAMN05340006	SRX1886597	SRR3730418	SRS1537044	SRP077575	H212_M08	MMMOSAM:3b417854-b260-4930-8aac-dd35f597748a	PRJNA324190	27863959	NA	Staphylococcus aureus Raw sequence reads	5/19/17	582404886	100	England	UK	Brighton	2012	2017	NA	Nose	Carriage	MSSA		5	CC5	13	2754647	32.74	327923	6	.	.	.	.	.	100	.	100	.	100	.	.	.	.	.	100	.	.
SAMN05340069	SAMN05340069	SRX1886612	SRR3730433	SRS1537059	SRP077575	H212_Ex01	MMMOSAM:3d3a2afc-aa2b-4fa5-badb-897622942493	PRJNA324190	27863959	NA	Staphylococcus aureus Raw sequence reads	5/19/17	472689192	100	England	UK	Brighton	2011	2017	NA	Throat	Carriage	MSSA		5	CC5	17	2757205	32.74	326639	6	.	.	.	.	.	100	.	100	.	100	.	.	.	.	.	100	.	.
SAMN05340423	SAMN05340423	SRX1886769	SRR3730590	SRS1537219	SRP077575	H212_M07	MMMOSAM:50e581a4-5b23-4db4-8a1d-6e835a96f38a	PRJNA324190	27863959	NA	Staphylococcus aureus Raw sequence reads	5/19/17	371262190	100	England	UK	Brighton	2012	2017	NA	Nose	Carriage	MSSA		5	CC5	16	2755099	32.74	326414	6	.	.	.	.	.	100	.	100	.	100	.	.	.	.	.	100	.	.
SAMN05344954	SAMN05344954	SRX1887797	SRR3731888	SRS1538580	SRP077575	H212_M10	MMMOSAM:08dc2e49-90c7-4c55-9136-b86980044e41	PRJNA324190	27863959	NA	Staphylococcus aureus Raw sequence reads	5/19/17	364921096	100	England	UK	Brighton	2012	2017	NA	Nose	Carriage	MSSA		5	CC5	16	2755428	32.74	326414	6	.	.	.	.	.	100	.	100	.	100	.	.	.	.	.	100	.	.
SAMN05345097	SAMN05345097	SRX1887819	SRR3731910	SRS1538603	SRP077575	H212_M01	MMMOSAM:0c1ae803-73ca-4d19-b19d-1bbc75a34f0c	PRJNA324190	27863959	NA	Staphylococcus aureus Raw sequence reads	5/19/17	515438198	100	England	UK	Brighton	2011	2017	NA	Nose	Carriage	MSSA		5	CC5	13	2754588	32.74	327923	6	.	.	.	.	.	100	.	100	.	100	.	.	.	.	.	100	.	.
SAMN05345662	SAMN05345662	SRX1887387	SRR3731432	SRS1538105	SRP077575	H212_M05	MMMOSAM:2a168f5f-ce4f-48e5-9d46-b65086a4699e	PRJNA324190	27863959	NA	Staphylococcus aureus Raw sequence reads	5/19/17	521069592	100	England	UK	Brighton	2012	2017	NA	Nose	Carriage	MSSA		5	CC5	19	2755158	32.74	326030	6	.	.	.	.	.	100	.	100	.	100	.	.	.	.	.	100	.	.
SAMEA104602129	SAMEA104602129	ERX2360851	ERR2309559	ERS2213411	ERP106933	Control 1401-52	1401-52	PRJEB25052	29729180	St Andrews Bioinformatics Unit	The widespread use of topical antibiotics enriches for resistance in Staphylococcus aureus isolated from Atopic Dermatitis patients	4/26/18	212280371	100	Ireland	UK	NA	2009	2018	NA	Nose	Carriage	MSSA		6	CC5	19	2770212	32.72	334518	5	.	.	.	.	.	100	.	100	.	100	.	.	.	.	.	.	.	.
SAMEA2710563	SAMEA2710563	ERX694942	ERR751260	ERS531520	ERP002589	NA	PFESA3484-sc-2108974	PRJEB1915	28679748	SC	Staphylococcus_aureus_global_survey	2015-03-02	495475600	92.62	NA	NA	NA	NA	2015	NA	NA	NA	MSSA		6	CC5	43	2758759	32.7	120456	5	.	.	.	.	.	100	.	100	.	100	.	.	.	.	.	.	.	.
SAMEA3449014	SAMEA3449014	ERX1150017	ERR1069867	ERS746576	ERP010698	17138_2#45	US_104-sc-2315987	PRJEB9575	26806258/28679748	SC	Sequencing_Staphylococcus_aureus_samples_from_Thailand__HICF_	10/13/15	754098000	100	Thailand	SE Asia	NA	2012	2015	NA	Bacteremia	Disease	MSSA		6	CC5	25	2771543	32.71	198143	5	.	.	.	.	.	100	.	100	.	100	.	.	.	.	.	.	.	.
SAMEA4058959	SAMEA4058959	ERX1583760	ERR1512878	ERS1230069	ERP016303	323-E06-2_staphylococcus-aureus	323-E06-2_staphylococcus-aureus	PRJEB14648	27602279	PHE	MOST:A modified MLST typing tool based on short read sequencing	2016-01-07	331300519	100	UK	UK	NA	NA	2016	NA	NA	NA	MSSA		6	CC5	42	2750698	32.7	134984	5	.	.	.	.	.	100	.	100	.	100	.	.	.	.	.	.	.	.
SAMN03289693	SAMN03289693	SRX1051516	SRR2054047	SRS955544	SRP059204	NA	10T024016a	PRJNA270998	24336829	NA	Whole-genome sequencing shows that patient-to-patient transmission rarely accounts for acquisition of Staphylococcus aureus in an Intensive Care Unit	7/29/15	396205800	100	England	UK	Brighton	2010	2015	NA	Nose	Carriage	MSSA		6	CC5	34	2763935	32.73	199382	5	.	.	.	.	.	100	.	100	.	100	.	.	.	.	.	.	.	.
SAMN06640163	SAMN06640163	SRX2664911	SRR5369579	SRS2066613	SRP102383	NA	PS-203	PRJNA380282	29093105	SUB2514227	Staphylococcus aureus Raw sequence reads	2017-09-11	386958800	100	USA	North America	Boston, MA	2016	2017	NA	Urine	Disease	MSSA		6	CC5	44	2752340	32.7	145001	5	.	.	.	.	.	100	.	99.94	.	100	.	.	.	.	.	.	.	.
SAMN08815432	SAMN08815432	SRX3882840	SRR6938529	SRS3122228	SRP137089	RH12000362-323-E06-2	MMMOSAM:4fdcd984-e5ab-437f-8c6f-285290dc31a0	PRJNA445516	29925638	Colindale 397	Staphylococcus aureus Raw sequence reads	2018-05-04	340768400	100	England	UK	London	2014	2018	NA	NA	Disease	MSSA		6	CC5	36	2750183	32.7	158974	5	.	.	.	.	.	100	.	100	.	100	.	.	.	.	.	.	.	.
SAMN04875195	SAMN04875195	SRX1720501	SRR3418905	SRS1408256	SRP073717	398_GA-2851	398_ALY4752A398_TCCGGAGA-TAATCTTA	PRJNA316461	29720528	NA	Staphylococcus aureus Genome sequencing	5/27/17	326507346	100	USA	North America	NA	2012	2017	NA	NA	Disease	MRSA	unclear	8	CC8	33	2830397	32.68	159015	7	.	.	.	.	.	100	100	100	.	.	.	.	.	.	.	100	.	.
SAMN04875242	SAMN04875242	SRX1720552	SRR3418958	SRS1408312	SRP073717	44_GA-658	44_ALY4752A44_GAATTCGT-GGCTCTGA	PRJNA316461	29720528	NA	Staphylococcus aureus Genome sequencing	5/27/17	251595848	100	USA	North America	NA	2013	2017	NA	NA	Disease	MRSA	unclear	8	CC8	28	2802839	32.67	328316	8	.	.	.	.	.	100	100	100	.	.	.	.	.	.	.	100	.	.
SAMN04875256	SAMN04875256	SRX1720568	SRR3418975	SRS1408330	SRP073717	452_NY-1159	452_ALY4752A452_CGGCTATG-GGCTCTGA	PRJNA316461	29720528	NA	Staphylococcus aureus Genome sequencing	5/27/17	255055300	100	USA	North America	NA	2005	2017	NA	NA	Disease	MRSA	SCCmec_type_IVg(2B)	8	CC8	32	2807406	32.63	235357	10	100	.	.	89.15	.	100	100	100	.	.	.	.	.	.	.	100	.	.
SAMN04875390	SAMN04875390	SRX1725238	SRR3437723	SRS1410650	SRP073717	79_GA-946	79_ALY4752A79_TCCGCGAA-CAGGACGT	PRJNA316461	29720528	SUB1478576	Staphylococcus aureus Genome sequencing	3/20/18	345089730	100	USA	North America	NA	2011	2018	NA	NA	Disease	MRSA	unclear	8	CC8	31	2800286	32.66	175122	8	.	.	.	.	.	100	100	100	.	.	.	.	.	.	.	100	.	.
SAMN08815465	SAMN08815465	SRX3882918	SRR6938451	SRS3122306	SRP137089	H105020486-191-2	MMMOSAM:38dc231d-067e-4958-a87a-5a6b7022bc77	PRJNA445516	29925638	Colindale 397	Staphylococcus aureus Raw sequence reads	2018-05-04	367487400	96.56	England	UK	London	2014	2018	NA	NA	Disease	MRSA	SCCmec_type_IV(2B)	8	CC8	130	2970430	32.65	158952	7	.	.	.	.	.	100	.	100	.	100	.	.	.	.	.	.	.	.
SAMEA1708821	SAMEA1708821	ERX212111	ERR237575	ERS189522	ERP000871	NA	BSAR814-sc-2012-11-13T10:41:11Z-1512519	PRJEB2655	28870171/29026654	SC	Diversity_of_MRSA	2013-11-03	461054800	100	NA	NA	NA	NA	2013	NA	NA	NA	MSSA		9	CC1	29	2823197	32.7	195411	5	.	.	.	.	.	100	.	100	.	100	.	.	.	.	.	.	.	.
SAMEA1708966	SAMEA1708966	ERX212102	ERR237566	ERS189513	ERP000871	NA	BSAR805-sc-2012-11-13T10:41:02Z-1512510	PRJEB2655	28870171/29026654	SC	Diversity_of_MRSA	2013-11-03	428404800	100	NA	NA	NA	NA	2013	NA	NA	NA	MSSA		9	CC1	54	2852163	32.73	195525	6	.	.	.	.	.	100	.	100	.	100	.	.	.	.	.	.	.	.
SAMEA3504582	SAMEA3504582	NA	NA	NA	NA	LS483311.1	NCTC6136	PRJEB6403	NA	Wellcome Sanger Institute	NA	2018-08-06	2849927	NA	Australia	Australia	Melbourne	NA	2018	t4358	NA	NA	MSSA		9	CC1	1887	2135439	33.71	1206	2	.	.	.	.	.	.	.	.	.	.	.	.	.	.	.	.	.	.
SAMN05336489	SAMN05336489	SRX1884736	SRR3728378	SRS1534587	SRP077575	H292_Ex06	MMMOSAM:7fe770d6-eeb8-40ae-bddc-ac0a8e09ee6c	PRJNA324190	27863959	NA	Staphylococcus aureus Raw sequence reads	5/19/17	371681970	100	England	UK	Brighton	2012	2017	NA	Throat	Carriage	MSSA		9	CC1	11	2777712	32.7	1018105	7	.	.	.	.	.	100	.	100	.	100	.	.	.	.	.	100	.	.
SAMN05336638	SAMN05336638	SRX1884925	SRR3728567	SRS1534736	SRP077575	H292_M11	MMMOSAM:9052a811-8e5d-4d06-8346-854a9a0fb39e	PRJNA324190	27863959	NA	Staphylococcus aureus Raw sequence reads	5/19/17	541843266	100	England	UK	Brighton	2012	2017	NA	Nose	Carriage	MSSA		9	CC1	12	2777315	32.7	1018105	7	.	.	.	.	.	100	.	100	.	100	.	.	.	.	.	100	.	.
SAMN08131547	SAMN08131547	SRX3444296	SRR6346863	SRS2734900	SRP126135	COP932	MMMOSAM:9e2aa51f-c307-43c0-bbbc-230754ec0d68	PRJNA418899	30794157	NA	Staphylococcus aureus Raw sequence reads	2017-06-12	515066908	100	Cambodia	SE Asia	Siem Reap	2008	2017	NA	Nose	Carriage	MSSA		9	CC1	23	2840556	32.67	395437	6	.	.	.	.	.	100	.	100	.	100	.	.	.	.	.	.	.	.
SAMEA104137194	SAMEA104137194	ERX2073675	ERR2014093	ERS1796212	ERP023713	67814_S26	67814_S26	PRJEB21460	29208121	STATENS SERUM INSTITUT	Whole-genome sequencing of bloodstream Staphylococcus aureus isolates does not distinguish bacteraemia from endocarditis	6/22/17	210984903	100	Denmark	Europe	Copenhagen	2009	2017	NA	Endocarditis	Disease	MSSA		15	CC15	20	2694911	32.77	318769	2	.	.	.	.	.	.	.	.	.	.	.	.	.	.	.	.	.	.
SAMEA104602099	SAMEA104602099	ERX2360819	ERR2309527	ERS2213381	ERP106933	Control 1102-16	1102-16	PRJEB25052	29729180	St Andrews Bioinformatics Unit	The widespread use of topical antibiotics enriches for resistance in Staphylococcus aureus isolated from Atopic Dermatitis patients	4/26/18	187492512	100	Ireland	UK	NA	2009	2018	NA	Nose	Carriage	MSSA		15	CC15	95	2727903	32.75	56101	7	.	.	.	.	.	100	.	100	.	100	.	.	.	.	.	100	.	.
SAMEA1317245	SAMEA1317245	ERX087071	ERR109637	ERS072354	ERP001009	NA	ASASM197-sc-2012-10-24T15:36:00Z-1303901	PRJEB2755	26969225	SC	Staphylococcus_aureus__MSSA__study	4/17/12	226990800	100	England	UK	Cambridge	2008	2012	NA	NA	NA	MSSA		15	CC15	49	2753223	32.7	99642	5	.	.	.	.	.	100	.	100	.	100	.	.	.	.	.	.	.	.
SAMEA1317271	SAMEA1317271	ERX086945	ERR109511	ERS072312	ERP001009	NA	ASASM52-sc-2012-10-24T15:33:19Z-1303775	PRJEB2755	26969225	SC	Staphylococcus_aureus__MSSA__study	4/17/12	477511200	100	England	UK	Cambridge	2006	2012	NA	NA	NA	MSSA		15	CC15	42	2742279	32.71	116706	5	.	.	.	.	.	100	.	100	.	100	.	.	.	.	.	.	.	.
SAMEA2335087	SAMEA2335087	ERX376413	ERR410052	ERS393281	ERP004606	C00001093	sa763-0	PRJEB5225	24853639	UNIVERISTY OF OXFORD	Mobile elements drive recombination hotspots in the core genome of Staphylococcus aureus	2014-01-02	592700118	100	England	UK	Oxfordshire	2009	2014	NA	Nose	Carriage	MSSA		15	CC15	44	2745523	32.71	101707	5	.	.	.	.	.	100	.	99.94	.	100	.	.	.	.	.	.	.	.
SAMEA2335166	SAMEA2335166	ERX376492	ERR410131	ERS393360	ERP004606	C00001279	sa1348-8	PRJEB5225	24853639	UNIVERISTY OF OXFORD	Mobile elements drive recombination hotspots in the core genome of Staphylococcus aureus	2014-01-02	404860698	100	England	UK	Oxfordshire	2010	2014	NA	Nose	Carriage	MSSA		15	CC15	35	2710322	32.72	152569	5	.	.	.	.	.	100	.	100	.	100	.	.	.	.	.	.	.	.
SAMEA2340087	SAMEA2340087	ERX384867	ERR418570	ERS397758	ERP004655	C00003257	S5796_20100319	PRJEB5261	24501024	UNIVERISTY OF OXFORD	Prediction of Staphylococcus aureus antimicrobial resistance from whole genome sequencing	2014-01-02	167573000	100	UK	UK	NA	NA	2014	NA	Bacteremia	Disease	MSSA		15	CC15	41	2756371	32.74	114027	5	.	.	.	.	.	100	.	100	.	100	.	.	.	.	.	.	.	.
SAMEA2340214	SAMEA2340214	ERX384994	ERR418697	ERS397885	ERP004655	C00003392	H2034_20101216	PRJEB5261	24501024	UNIVERISTY OF OXFORD	Prediction of Staphylococcus aureus antimicrobial resistance from whole genome sequencing	2014-01-02	134380000	100	UK	UK	NA	NA	2014	NA	Bacteremia	Disease	MSSA		15	CC15	53	2721015	32.71	144792	5	.	.	.	.	.	100	.	100	.	100	.	.	.	.	.	.	.	.
SAMEA2340216	SAMEA2340216	ERX384996	ERR418699	ERS397887	ERP004655	C00003394	T20265_20101220	PRJEB5261	24501024	UNIVERISTY OF OXFORD	Prediction of Staphylococcus aureus antimicrobial resistance from whole genome sequencing	2014-01-02	134509400	100	UK	UK	NA	NA	2014	NA	Bacteremia	Disease	MSSA		15	CC15	58	2714068	32.74	108820	4	.	.	.	.	.	100	.	.	.	100	.	.	.	.	.	.	.	.
SAMEA2340448	SAMEA2340448	ERX385228	ERR418931	ERS398119	ERP004655	C00001260	M35744	PRJEB5261	24501024	UNIVERISTY OF OXFORD	Prediction of Staphylococcus aureus antimicrobial resistance from whole genome sequencing	2014-01-02	671968656	100	England	UK	NA	2010	2014	NA	NA	Disease	MSSA		15	CC15	39	2754679	32.72	118831	5	.	.	.	.	.	100	.	100	.	100	.	.	.	.	.	.	.	.
SAMEA2340459	SAMEA2340459	ERX385239	ERR418942	ERS398130	ERP004655	C00001272	M35808	PRJEB5261	24501024	UNIVERISTY OF OXFORD	Prediction of Staphylococcus aureus antimicrobial resistance from whole genome sequencing	2014-01-02	521982144	100	England	UK	NA	2010	2014	NA	NA	Disease	MSSA		15	CC15	36	2756661	32.72	165802	5	.	.	.	.	.	100	.	100	.	100	.	.	.	.	.	.	.	.
SAMEA2383526	SAMEA2383526	ERX505125	ERR539922	ERS409851	ERP002589	NA	PFE2017-sc-1863871	PRJEB1915	28679748	SC	Staphylococcus_aureus_global_survey	6/24/14	500520400	100	USA	North America	NA	NA	2014	NA	NA	Carriage	MSSA		15	CC15	27	2728870	32.7	170935	7	.	.	.	.	.	100	.	100	.	100	.	.	100	.	.	100	.	.
SAMEA2384063	SAMEA2384063	ERX505470	ERR540267	ERS410388	ERP002589	12625_6#31	PFESA2134-sc-1864415	PRJEB1915	28679748	SC	Staphylococcus_aureus_global_survey	6/24/14	507034200	100	USA	North America	NA	2010	2014	NA	NA	Disease	MSSA		15	CC15	33	2720685	32.7	118772	5	.	.	.	.	.	100	.	99.94	.	100	.	.	.	.	.	.	.	.
SAMEA2384526	SAMEA2384526	ERX513517	ERR554448	ERS410851	ERP002589	12673_2#19	PFESA1475-sc-1864882	PRJEB1915	28679748	SC	Staphylococcus_aureus_global_survey	2014-02-07	516642600	100	USA	North America	NA	2009	2014	NA	NA	Disease	MSSA		15	CC15	32	2764312	32.7	147752	5	.	.	.	.	.	100	.	100	.	100	.	.	.	.	.	.	.	.
SAMEA2710539	SAMEA2710539	ERX694918	ERR751236	ERS531496	ERP002589	NA	PFESA3481-sc-2108950	PRJEB1915	28679748	SC	Staphylococcus_aureus_global_survey	2015-03-02	531312400	100	NA	NA	NA	NA	2015	NA	NA	NA	MSSA		15	CC15	32	2745690	32.72	131051	5	.	.	.	.	.	100	.	100	.	100	.	.	.	.	.	.	.	.
SAMEA2826904	SAMEA2826904	ERX717758	ERR774879	ERS570680	ERP002589	NA	PFE2217-sc-2154628	PRJEB1915	28679748	SC	Staphylococcus_aureus_global_survey	2015-03-03	564225400	100	USA	North America	NA	2012	2015	NA	NA	Carriage	MSSA		15	CC15	46	2718893	32.77	148052	2	.	.	.	.	.	.	.	.	.	.	.	.	.	.	.	.	.	.
SAMEA3139333	SAMEA3139333	ERX807466	ERR790227	ERS611268	ERP002589	NA	PFE2515-sc-2176684	PRJEB1915	28679748	SC	Staphylococcus_aureus_global_survey	3/17/15	474292600	100	USA	North America	NA	2012	2015	NA	NA	Carriage	MSSA		15	CC15	49	2718365	32.77	118893	2	.	.	.	.	.	.	.	.	.	.	.	.	.	.	.	.	.	.
SAMEA3139367	SAMEA3139367	ERX807499	ERR790260	ERS611302	ERP002589	NA	PFE2448-sc-2176718	PRJEB1915	28679748	SC	Staphylococcus_aureus_global_survey	3/17/15	391338000	100	USA	North America	NA	2012	2015	NA	NA	Carriage	MSSA		15	CC15	44	2719212	32.78	152446	2	.	.	.	.	.	.	.	.	.	.	.	.	.	.	.	.	.	.
SAMEA3139537	SAMEA3139537	ERX807575	ERR790336	ERS611472	ERP002589	NA	PFE2693-sc-2176891	PRJEB1915	28679748	SC	Staphylococcus_aureus_global_survey	3/17/15	457515600	100	USA	North America	NA	2012	2015	NA	NA	Carriage	MSSA		15	CC15	51	2717833	32.77	137116	2	.	.	.	.	.	.	.	.	.	.	.	.	.	.	.	.	.	.
SAMEA3181439	SAMEA3181439	ERX956759	ERR877196	ERS634301	ERP002589	NA	PFE3451-sc-2177612	PRJEB1915	28679748	SC	Staphylococcus_aureus_global_survey	2015-12-05	568146000	100	USA	North America	NA	2012	2015	NA	NA	Carriage	MSSA		15	CC15	48	2719875	32.78	148052	2	.	.	.	.	.	.	.	.	.	.	.	.	.	.	.	.	.	.
SAMEA3217914	SAMEA3217914	ERX980298	ERR900909	ERS644914	ERP002589	NA	PFE3575-sc-2214061	PRJEB1915	28679748	SC	Staphylococcus_aureus_global_survey	5/26/15	561076200	100	USA	North America	NA	2012	2015	NA	NA	Carriage	MSSA		15	CC15	52	2718502	32.77	136651	2	.	.	.	.	.	.	.	.	.	.	.	.	.	.	.	.	.	.
SAMEA3283273	SAMEA3283273	ERX1028015	ERR949030	ERS670711	ERP002589	NA	PFE3620-sc-2214236	PRJEB1915	28679748	SC	Staphylococcus_aureus_global_survey	6/30/15	317578000	97.42	USA	North America	NA	2013	2015	NA	NA	Carriage	MSSA		15	CC15	31	2722376	32.72	182718	9	.	.	.	.	100	100	.	100	.	100	.	.	.	.	.	.	.	.
SAMEA3283347	SAMEA3283347	ERX1033692	ERR956369	ERS670785	ERP002589	NA	PFE3747-sc-2214311	PRJEB1915	28679748	SC	Staphylococcus_aureus_global_survey	2015-07-07	434395800	97.42	USA	North America	NA	2013	2015	NA	NA	Carriage	MSSA		15	CC15	34	2720452	32.71	182718	9	.	.	.	.	100	100	.	100	.	100	.	.	.	.	.	.	.	.
SAMEA3283565	SAMEA3283565	ERX1048270	ERR971293	ERS671052	ERP002589	NA	PFE3974-sc-2214530	PRJEB1915	28679748	SC	Staphylococcus_aureus_global_survey	7/28/15	544507000	97.42	USA	North America	NA	2013	2015	NA	NA	Carriage	MSSA		15	CC15	33	2720751	32.71	140398	9	.	.	.	.	100	100	.	100	.	100	.	.	.	.	.	.	.	.
SAMEA3322807	SAMEA3322807	ERX1086709	ERR1007685	ERS697701	ERP002589	NA	PFE4154-sc-2239863	PRJEB1915	28679748	SC	Staphylococcus_aureus_global_survey	2015-08-09	577184800	97.42	USA	North America	NA	2013	2015	NA	NA	Carriage	MSSA		15	CC15	31	2721466	32.71	184738	9	.	.	.	.	100	100	.	100	.	100	.	.	.	.	.	.	.	.
SAMEA3322822	SAMEA3322822	ERX1086726	ERR1007702	ERS697718	ERP002589	NA	PFE4168-sc-2239896	PRJEB1915	28679748	SC	Staphylococcus_aureus_global_survey	2015-08-09	515370000	97.42	USA	North America	NA	2013	2015	NA	NA	Carriage	MSSA		15	CC15	31	2721885	32.71	184738	9	.	.	.	.	100	100	.	100	.	100	.	.	.	.	.	.	.	.
SAMEA3322858	SAMEA3322858	ERX1086765	ERR1007741	ERS697758	ERP002589	NA	PFE4173-sc-2239974	PRJEB1915	28679748	SC	Staphylococcus_aureus_global_survey	2015-08-09	577340000	97.42	USA	North America	NA	2013	2015	NA	NA	Carriage	MSSA		15	CC15	31	2722083	32.72	169361	9	.	.	.	.	100	100	.	100	.	100	.	.	.	.	.	.	.	.
SAMEA3322864	SAMEA3322864	ERX1086772	ERR1007748	ERS697765	ERP002589	NA	PFE4162-sc-2239987	PRJEB1915	28679748	SC	Staphylococcus_aureus_global_survey	2015-08-09	509730200	97.42	USA	North America	NA	2013	2015	NA	NA	Carriage	MSSA		15	CC15	31	2721164	32.72	169361	9	.	.	.	.	100	100	.	100	.	100	.	.	.	.	.	.	.	.
SAMEA3322982	SAMEA3322982	ERX1086841	ERR1007817	ERS697895	ERP002589	NA	PFE4229-sc-2240117	PRJEB1915	28679748	SC	Staphylococcus_aureus_global_survey	2015-08-09	602627800	97.42	USA	North America	NA	2013	2015	NA	NA	Carriage	MSSA		15	CC15	31	2721093	32.71	157648	9	.	.	.	.	100	100	.	100	.	100	.	.	.	.	.	.	.	.
SAMEA3323014	SAMEA3323014	ERX1086858	ERR1007834	ERS697931	ERP002589	NA	PFE4255-sc-2240153	PRJEB1915	28679748	SC	Staphylococcus_aureus_global_survey	2015-08-09	561402400	97.42	USA	North America	NA	2013	2015	NA	NA	Carriage	MSSA		15	CC15	28	2721761	32.72	169361	9	.	.	.	.	100	100	.	100	.	100	.	.	.	.	.	.	.	.
SAMEA3488972	SAMEA3488972	ERX1229324	ERR1155798	ERS796121	ERP000871	NA	HNS_27-sc-2360576	PRJEB2655	28870171/29026654	SC	Diversity_of_MRSA	2015-01-12	579928250	100	NA	NA	NA	NA	2015	NA	NA	NA	MSSA		15	CC15	26	2751521	32.76	243763	6	.	.	.	.	.	100	.	100	.	100	.	.	.	.	.	100	.	.
SAMEA3488981	SAMEA3488981	ERX1229333	ERR1155807	ERS796130	ERP000871	NA	HNS_94-sc-2360585	PRJEB2655	28870171/29026654	SC	Diversity_of_MRSA	2015-01-12	598822000	100	NA	NA	NA	NA	2015	NA	NA	NA	MSSA		15	CC15	31	2755729	32.74	198503	6	.	.	.	.	.	100	.	100	.	100	.	.	.	.	.	100	.	.
SAMEA3488982	SAMEA3488982	ERX1229334	ERR1155808	ERS796131	ERP000871	NA	HNS_95-sc-2360586	PRJEB2655	28870171/29026654	SC	Diversity_of_MRSA	2015-01-12	602355750	100	NA	NA	NA	NA	2015	NA	NA	NA	MSSA		15	CC15	28	2754826	32.74	243776	6	.	.	.	.	.	100	.	100	.	100	.	.	.	.	.	100	.	.
SAMEA3671726	SAMEA3671726	ERX1222244	ERR1143415	ERS978875	ERP013024	ITN079	ITN079	PRJEB11627	26818676	IFH_MS	WGS of Staphylococcus aureus from the African-German-StaphNetwork	2016-05-02	356413690	100	Tanzania	Africa	NA	2011	2016	NA	Nose	Carriage	MSSA		15	CC15	32	2771288	32.75	252281	6	.	.	.	.	.	100	.	100	.	100	.	.	.	.	.	100	.	.
SAMEA3671795	SAMEA3671795	ERX1222313	ERR1143500	ERS978944	ERP013024	MMO055	MMO055	PRJEB11627	26818676	IFH_MS	WGS of Staphylococcus aureus from the African-German-StaphNetwork	2016-05-02	533172678	100	Mozambique	Africa	NA	2011	2016	NA	Wound	Disease	MSSA		15	CC15	49	2751790	32.76	136665	7	.	.	.	.	.	100	.	100	.	100	.	.	.	.	.	100	.	.
SAMEA3671797	SAMEA3671797	ERX1222315	ERR1143502	ERS978946	ERP013024	MWN009	MWN009	PRJEB11627	26818676	IFH_MS	WGS of Staphylococcus aureus from the African-German-StaphNetwork	2016-05-02	187184161	100	Germany	Europe	NA	2010	2016	NA	Nose	Carriage	MSSA		15	CC15	22	2714233	32.73	243787	5	.	.	.	.	.	100	.	100	.	86.88	.	.	.	.	.	.	.	.
SAMEA3894859	SAMEA3894859	ERX1405512	ERR1333920	ERS1081993	ERP000596	NA	7cc8454a-ad32-11e0-8cab-00144f206e2e	PRJEB2478	20084094	SC	Genetic diversity in Staphylococcus aureus (European collection)	3/22/16	1537449750	100	NA	NA	NA	NA	2016	NA	NA	Disease	MSSA		15	CC15	51	2746762	32.72	105760	5	.	.	.	.	.	100	.	100	.	100	.	.	.	.	.	.	.	.
SAMEA4387741	SAMEA4387741	ERX1852759	ERR1789036	ERS1299190	ERP014001	4078STDY6468468	4adc5a40-3f99-11e6-9a3d-3c4a9275d6c8	PRJEB12513	NA	SC	Scottish_Healthcare_Associated_Infection_Prevention_Institute__SHAIPI_	2017-11-01	971981750	100	NA	NA	NA	NA	2017	NA	NA	NA	MSSA		15	CC15	26	2740934	32.73	249723	5	.	.	.	.	.	100	.	100	.	100	.	.	.	.	.	.	.	.
SAMEA4389865	SAMEA4389865	ERX1662361	ERR1591804	ERS1301314	ERP016898	KCN020	KCN020	PRJEB15192	28900424	IFH_MS	Whole genome sequencing of S. aureus from the Democratic Republic of Congo	2017-03-07	192009013	100	Democratic Republic of Congo	Africa	NA	2013	2017	NA	Nose	Carriage	MSSA		15	CC15	104	2727485	32.77	47081	7	.	.	.	.	.	100	.	100	.	100	.	.	.	.	.	100	.	.
SAMEA4390322	SAMEA4390322	ERX1662818	ERR1592315	ERS1301771	ERP016898	KCN086	KCN086	PRJEB15192	28900424	IFH_MS	Whole genome sequencing of S. aureus from the Democratic Republic of Congo	2017-03-07	454231689	100	Democratic Republic of Congo	Africa	NA	2013	2017	NA	NA	Carriage	MSSA		15	CC15	53	2738834	32.77	93608	7	.	.	.	.	.	100	.	100	.	82.74	.	.	.	.	.	100	.	.
SAMEA4547252	SAMEA4547252	ERX2011674	ERR1945887	ERS1446431	ERP015041	4075STDY6306114	c71e6590-c356-11e5-bc69-3c4a9275d6c6	PRJEB13482	NA	SC	Staphylococcal_Reference_Laboratories__SRL____S__aureus_Structured_Surveys	4/25/17	328331380	100	NA	Europe	NA	NA	2017	NA	NA	NA	MSSA		15	CC15	26	2768643	32.73	245335	6	.	.	.	.	.	100	.	100	.	100	.	.	.	.	.	.	.	.
SAMEA698412	SAMEA698412	ERX2004419	ERR033370	ERS026730	ERP000596	302_DK_15	1110803352-sc-2011-04-05T16:09:16Z-5753	PRJEB2478	27150362	SC	Genetic diversity in Staphylococcus aureus (European collection)	2011-12-04	357766150	100	Denmark	Europe	Aalborg	2011	2011	t084	NA	Disease	MSSA		15	CC15	72	2736622	32.69	70518	5	.	.	.	.	.	100	.	100	.	100	.	.	.	.	.	.	.	.
SAMN03197447	SAMN03197447	SRX762145	SRR1655679	SRS746655	SRP049998	256_SAUR	256_SAUR	PRJNA267549	26230489	University of Washington	Bacterial isolates from intensive care units	2015-08-07	55131070	100	USA	North America	Seattle, Washington	2014	2015	NA	Bacteremia	Disease	MSSA		15	CC15	49	2700550	32.76	75646	5	.	.	.	.	.	100	.	100	.	100	.	.	.	.	.	.	.	.
SAMN03289694	SAMN03289694	SRX1051523	SRR2054054	SRS955536	SRP059204	NA	10T029124a	PRJNA270998	24336829	NA	Whole-genome sequencing shows that patient-to-patient transmission rarely accounts for acquisition of Staphylococcus aureus in an Intensive Care Unit	7/29/15	417784600	100	England	UK	Brighton	2010	2015	NA	Nose	Carriage	MSSA		15	CC15	38	2727718	32.8	132200	2	.	.	.	.	.	.	.	.	.	.	.	.	.	.	.	.	.	.
SAMN03658595	SAMN03658595	SRX1100869	SRR2107118	SRS1127267	SRP061319	BU_N17Y_t2	BU_N17Y_t2	PRJNA283747	26360794	NA	Staphylococcus aureus Genome sequencing and assembly	10/31/16	160594883	100	Netherlands	Europe	Groningen	2012	2016	t346	Wound	Disease	MSSA		15	CC15	22	2770557	32.74	314940	6	.	.	.	.	.	100	.	100	.	93.74	.	.	.	.	.	100	.	.
SAMN03859762	SAMN03859762	SRX1116114	SRR2124599	SRS1009571	SRP061383	A890259	NRS164	PRJNA289526	32231873	NA	Staphylococcus aureus Genome sequencing and assembly	2015-07-11	42871327	100	France	Europe	NA	2002	2015	NA	Wound	Disease	MSSA		15	CC15	92	2728112	32.82	50784	2	.	.	.	.	.	.	.	.	.	.	.	.	.	.	.	.	.	.
SAMN05340402	SAMN05340402	SRX1886750	SRR3730571	SRS1537202	SRP077575	PR289	MMMOSAM:4e510c47-bc8d-496a-87f5-5498d6b22bbe	PRJNA324190	27863959	NA	Staphylococcus aureus Raw sequence reads	5/19/17	391370256	100	England	UK	Brighton	2012	2017	NA	Nose	Carriage	MSSA		15	CC15	22	2726959	32.72	315290	5	.	.	.	.	.	100	.	100	.	100	.	.	.	.	.	.	.	.
SAMN06327365	SAMN06327365	SRX2555778	SRR5249959	SRS1973233	SRP099445	P022-1	MMMOSAM:e4d7b17f-7119-44b4-a308-b086c8558682	PRJNA369475	29256859	NA	Staphylococcus aureus Raw sequence reads	5/14/17	519631166	100	UK	UK	NA	2012	2017	NA	Nose	Carriage	MSSA		15	CC15	21	2690902	32.75	245210	2	.	.	.	.	.	.	.	.	.	.	.	.	.	.	.	.	.	.
SAMN06328781	SAMN06328781	SRX2557136	SRR5251411	SRS1974530	SRP099445	P022-2	MMMOSAM:02328281-8d22-4203-b97a-6e8ebbf6c1ee	PRJNA369475	29256859	NA	Staphylococcus aureus Raw sequence reads	2017-02-03	542665008	100	UK	UK	NA	2012	2017	NA	Bacteremia	Disease	MSSA		15	CC15	21	2692255	32.76	249418	2	.	.	.	.	.	.	.	.	.	.	.	.	.	.	.	.	.	.
SAMN06640126	SAMN06640126	SRX2664948	SRR5369616	SRS2066651	SRP102383	NA	PS-161	PRJNA380282	29093105	SUB2514227	Staphylococcus aureus Raw sequence reads	2017-09-11	273418600	100	USA	North America	Boston, MA	2016	2017	NA	Wound	Disease	MSSA		15	CC15	118	2770111	32.87	55526	8	.	.	.	89.15	.	100	.	100	.	100	.	.	.	.	.	.	.	.
SAMN06847393	SAMN06847393	SRX2769291	SRR5486389	SRS2152928	SRP105427	NA	MZ12	PRJNA384623	28575112	NA	Epidemiology of Staphylococcus aureus Bacteremia in a Single Large Minnesota Medical Center in 2015	2017-02-05	1352430168	100	USA	North America	Rochester, MN	2015	2017	t491	Bacteremia	Disease	MSSA		15	CC15	22	2713720	32.73	351031	5	.	.	.	.	.	100	.	100	.	100	.	.	.	.	.	.	.	.
SAMN06847410	SAMN06847410	SRX2769274	SRR5486372	SRS2152911	SRP105427	NA	MZ29	PRJNA384623	28575112	NA	Epidemiology of Staphylococcus aureus Bacteremia in a Single Large Minnesota Medical Center in 2015	2017-02-05	1661402634	100	USA	North America	Rochester, MN	2015	2017	t084	Bacteremia	Disease	MSSA		15	CC15	24	2714859	32.73	249851	5	.	.	.	.	.	100	.	100	.	100	.	.	.	.	.	.	.	.
SAMN06847456	SAMN06847456	SRX2769226	SRR5486326	SRS2152864	SRP105427	NA	MZ75	PRJNA384623	28575112	NA	Epidemiology of Staphylococcus aureus Bacteremia in a Single Large Minnesota Medical Center in 2015	2017-02-05	2098445842	100	USA	North America	Rochester, MN	2015	2017	t084	Bacteremia	Disease	MSSA		15	CC15	24	2724958	32.74	253976	9	.	.	.	.	100	100	.	100	.	100	.	.	.	.	.	.	.	.
SAMN08131524	SAMN08131524	SRX3444424	SRR6347245	SRS2735033	SRP126135	COP2282	MMMOSAM:a957508a-60ba-4ec9-9f56-f5f185f21189	PRJNA418899	30794157	NA	Staphylococcus aureus Raw sequence reads	2017-06-12	378575077	96.56	Cambodia	SE Asia	Siem Reap	2008	2017	NA	Nose	Carriage	MSSA		15	CC15	28	2758858	32.73	250948	5	.	.	.	.	.	100	.	100	.	100	.	.	.	.	.	.	.	.
SAMN08131573	SAMN08131573	SRX3444523	SRR6347146	SRS2735130	SRP126135	COP2108	MMMOSAM:90850187-b17a-4f95-8b55-e12842cae171	PRJNA418899	30794157	NA	Staphylococcus aureus Raw sequence reads	2017-06-12	537164788	96.56	Cambodia	SE Asia	Siem Reap	2008	2017	NA	Nose	Carriage	MSSA		15	CC15	30	2718096	32.71	249933	5	.	.	.	.	.	100	.	100	.	100	.	.	.	.	.	.	.	.
SAMN08131752	SAMN08131752	SRX3444100	SRR6347059	SRS2734708	SRP126135	COP1097	MMMOSAM:38ea6a72-7f3e-4a21-9fcb-50bc960b4acb	PRJNA418899	30794157	NA	Staphylococcus aureus Raw sequence reads	2017-06-12	538748777	100	Cambodia	SE Asia	Siem Reap	2008	2017	NA	Nose	Carriage	MSSA		15	CC15	24	2754559	32.74	252063	6	.	.	.	.	.	100	.	100	.	100	.	.	.	.	.	.	.	.
SAMN08815352	SAMN08815352	SRX3883144	SRR6938615	SRS3122532	SRP137089	H124440847-135-1	MMMOSAM:833cd8df-aaed-4010-a608-39e7975ed6e5	PRJNA445516	29925638	Colindale 397	Staphylococcus aureus Raw sequence reads	2018-05-04	349384000	100	England	UK	London	2014	2018	NA	NA	Disease	MSSA		15	CC15	45	2751319	32.71	108820	5	.	.	.	.	.	100	.	100	.	100	.	.	.	.	.	.	.	.
SAMEA1692076	SAMEA1692076	ERX196456	ERR221791	ERS161189	ERP001592	NA	RG08-sc-2012-08-13T15:31:22Z-1465261	PRJEB3144	28348837	SC	Virulent_Australian_Staphylococcus_aureus_ST93__population_structure__transmission_dynamics_and_clinical_correlates	1/16/13	454068200	100	Australia	Australia	NA	2012	2013	NA	NA	NA	MSSA		22	CC22	68	2816014	32.73	100914	6	.	.	.	89.15	.	100	.	100	.	100	.	.	.	.	100	.	.	.
SAMEA2339943	SAMEA2339943	ERX384723	ERR418426	ERS397614	ERP004655	C00003106	M4305_20090607	PRJEB5261	24501024	UNIVERISTY OF OXFORD	Prediction of Staphylococcus aureus antimicrobial resistance from whole genome sequencing	2014-01-02	176334400	100	UK	UK	NA	NA	2014	NA	Bacteremia	Disease	MSSA		25		33	2760523	32.71	279644	5	.	.	.	.	.	100	100	100	.	.	.	.	.	.	.	.	.	.
SAMN08815351	SAMN08815351	SRX3882924	SRR6938445	SRS3122313	SRP137089	H110740135-193-2	MMMOSAM:839fceb3-25a4-4218-ab9e-4f41f5277acb	PRJNA445516	29925638	Colindale 397	Staphylococcus aureus Raw sequence reads	2018-05-04	59070000	100	England	UK	London	2014	2018	NA	NA	Disease	MSSA		45	CC45	50	2743122	32.76	99203	4	.	.	.	.	.	100	.	100	.	100	.	.	.	.	.	.	.	.
SAMN08815426	SAMN08815426	SRX3883004	SRR6938365	SRS3122392	SRP137089	H123860403-208-1	MMMOSAM:53f6e804-5b39-468f-86d9-2c10a47c505d	PRJNA445516	29925638	Colindale 397	Staphylococcus aureus Raw sequence reads	2018-05-04	476325800	96.68	England	UK	London	2014	2018	NA	NA	Disease	MSSA		45	CC45	35	2756488	32.74	268475	4	.	.	.	.	.	100	.	100	.	100	.	.	.	.	.	.	.	.
SAMEA2384312	SAMEA2384312	ERX513305	ERR554236	ERS410637	ERP002589	12641_2#90	PFESA1941-sc-1864666	PRJEB1915	28679748	SC	Staphylococcus_aureus_global_survey	2014-02-07	370721000	98.03	USA	North America	NA	2009	2014	NA	NA	Disease	MSSA		51		51	2800538	32.66	81525	5	.	.	.	.	.	100	.	100	.	100	.	.	.	.	.	.	.	.
SAMEA103891252	SAMEA103891252	ERX2551904	ERR2533483	ERS1580420	ERP014705	4157STDY6748291	MOS393	PRJEB13165	31662453	MOS393	_Silent__antibiotic_resistance_genes__an_overlooked_issue_of_considerable_importance_in_antibacterial_chemotherapy_	4/24/18	378138750	100	Israel	Middle East	NA	2010	2018	NA	Nose	Disease	MRSA	SCCmec_type_IVa(2B)	88		26	2781699	32.7	346832	6	.	.	.	.	.	100	.	100	.	100	.	.	.	.	100	.	.	.
SAMEA103891384	SAMEA103891384	ERX2552036	ERR2533615	ERS1580552	ERP014705	4157STDY6748424	ef0af000-f9bf-11e6-942e-3c4a9275d6c8	PRJEB13165	31662453	NRS265	_Silent__antibiotic_resistance_genes__an_overlooked_issue_of_considerable_importance_in_antibacterial_chemotherapy_	4/24/18	312566750	100	Switzerland	Europe	NA	2002	2018	NA	NA	Disease	MRSA	SCCmec_type_IVa(2B)	88		42	2817085	32.72	300329	7	.	.	.	.	.	100	.	100	.	100	.	.	.	.	100	.	.	.
SAMEA104452149	SAMEA104452149	ERX2285944	ERR2232649	ERS2070091	ERP104945	RID047827	RID047827	PRJEB23208	29851962	University Hospital Muenster (IFH_MS)	Multidrug-resistant bacteria in refugee patients ÃƒÂ¢Ã‚â‚¬Ã‚â€œ no hint for transmission	5/17/18	146562532	100	Germany	Europe	NA	2016	2018	NA	NA	Carriage	MRSA	SCCmec_type_IVa(2B)	88		38	2829990	32.7	173157	5	.	.	.	.	.	100	.	100	.	100	.	.	.	.	.	.	.	.
SAMEA1464164	SAMEA1464164	ERX092317	ERR114882	ERS072451	ERP001009	NA	ASASM274-sc-2012-10-24T15:37:32Z-1303970	PRJEB2755	26969225	SC	Staphylococcus_aureus__MSSA__study	4/23/12	616290750	97.29	England	UK	Cambridge	2009	2012	NA	NA	NA	MSSA		88		40	2737719	32.69	216267	4	.	.	.	.	.	100	100	100	.	.	.	.	.	.	.	.	.	.
SAMEA1572334	SAMEA1572334	ERX328712	ERR355929	ERS163095	ERP001637	MPROS0196	MPROS0196-sc-2012-08-15T12:51:21Z-1466339	PRJEB3174	27122590	SC	Staphylococcus aureus (MPROS) study	10/15/13	431971000	100	UK	UK	NA	2012	2013	NA	NA	NA	MRSA	SCCmec_type_IVa(2B)	88		29	2780174	32.68	301226	7	.	.	.	.	.	100	.	100	.	100	.	.	.	.	100	.	.	.
SAMEA1903428	SAMEA1903428	ERX252300	ERR278967	ERS200672	ERP001701	NA	RKI_11_00644-sc-2012-12-19T15:23:19Z-1529587	PRJEB3201	31772058	SC	Staphylococcus_aureus_lineages_from_the_Indian_subcontinent__emergence_and_global_transmission	5/28/13	652107800	100	NA	NA	NA	2012	2013	NA	NA	NA	MRSA	SCCmec_type_IVa(2B)	88		46	2869965	32.68	267213	13	100	.	.	89.15	100	100	100	100	.	.	100	.	.	.	100	.	.	.
SAMEA1903487	SAMEA1903487	ERX252365	ERR279032	ERS200833	ERP001701	NA	RKI_97_01849-sc-2012-12-19T15:42:27Z-1529764	PRJEB3201	31772058	SC	Staphylococcus_aureus_lineages_from_the_Indian_subcontinent__emergence_and_global_transmission	5/28/13	633486000	100	NA	NA	NA	2012	2013	NA	NA	NA	MSSA		88		55	2778064	32.74	88027	2	.	.	.	89.15	.	.	.	.	.	.	.	.	.	.	.	.	.	.
SAMEA2298705	SAMEA2298705	ERX456031	ERR490577	ERS391163	ERP000871	12291_8#6	MRSA352T-sc-1810302	PRJEB2655	28870171/29026654	SC	Diversity_of_MRSA	4/28/14	320856200	100	NA	NA	NA	NA	2014	NA	NA	NA	MRSA	SCCmec_type_IVa(2B)	88		31	2781342	32.68	149421	7	.	.	.	.	.	100	.	100	.	100	.	.	.	.	100	.	.	.
SAMEA2298713	SAMEA2298713	ERX456039	ERR490585	ERS391171	ERP000871	12291_8#14	MRSA040T-sc-1810310	PRJEB2655	28870171/29026654	SC	Diversity_of_MRSA	4/28/14	260586600	100	NA	NA	NA	NA	2014	NA	NA	NA	MRSA	SCCmec_type_IVa(2B)	88		40	2817205	32.69	149421	6	.	.	.	.	.	100	.	100	.	100	.	.	.	.	100	.	.	.
SAMEA2298729	SAMEA2298729	ERX456055	ERR490601	ERS391187	ERP000871	12291_8#30	MRSA36-sc-1810326	PRJEB2655	28870171/29026654	SC	Diversity_of_MRSA	4/28/14	232343200	100	NA	NA	NA	NA	2014	NA	NA	NA	MRSA	SCCmec_type_IVa(2B)	88		38	2811103	32.72	147483	3	.	.	.	.	.	.	.	.	.	.	.	.	.	.	100	.	.	.
SAMEA2298747	SAMEA2298747	ERX456073	ERR490619	ERS391205	ERP000871	12291_8#48	MRSA218T-sc-1810344	PRJEB2655	28870171/29026654	SC	Diversity_of_MRSA	4/28/14	236853800	100	NA	NA	NA	NA	2014	NA	NA	NA	MRSA	SCCmec_type_IVa(2B)	88		30	2784948	32.68	214823	8	.	.	.	.	.	100	.	100	.	100	.	.	.	.	100	.	.	.
SAMEA2298755	SAMEA2298755	ERX456081	ERR490627	ERS391213	ERP000871	12291_8#56	MRSA_138T-sc-1810352	PRJEB2655	28870171/29026654	SC	Diversity_of_MRSA	4/28/14	257376200	100	NA	NA	NA	NA	2014	NA	NA	NA	MRSA	SCCmec_type_IVa(2B)	88		33	2827095	32.7	149421	7	.	.	.	.	.	100	.	100	.	100	.	.	.	.	100	.	.	.
SAMEA2664331	SAMEA2664331	ERX681229	ERR737538	ERS512342	ERP001637	MPROS1652	MPROS1652-sc-2030428	PRJEB3174	27122590	SC	Staphylococcus aureus (MPROS) study	1/20/15	433803000	100	UK	UK	NA	2012	2015	NA	NA	NA	MRSA	SCCmec_type_IVa(2B)	88		28	2734059	32.68	283875	6	.	.	.	.	.	100	.	100	.	100	.	.	.	.	100	.	.	.
SAMEA4389846	SAMEA4389846	ERX1662342	ERR1591774	ERS1301295	ERP016898	KCN011	KCN011	PRJEB15192	28900424	IFH_MS	Whole genome sequencing of S. aureus from the Democratic Republic of Congo	2017-03-07	1144190473	100	Democratic Republic of Congo	Africa	NA	2013	2017	NA	Nose	Carriage	MRSA	SCCmec_type_IVa(2B)	88		52	2776898	32.69	89320	6	.	.	.	.	.	100	.	100	.	100	.	.	.	.	100	.	.	.
SAMEA4390212	SAMEA4390212	ERX1662708	ERR1592156	ERS1301661	ERP016898	KCN026	KCN026	PRJEB15192	28900424	IFH_MS	Whole genome sequencing of S. aureus from the Democratic Republic of Congo	2017-03-07	388531658	100	Democratic Republic of Congo	Africa	NA	2013	2017	NA	Nose	Carriage	MRSA	SCCmec_type_IVa(2B)	88		54	2829685	32.72	92634	7	.	.	.	.	.	100	.	100	.	100	.	.	.	.	100	.	.	.
SAMEA4390538	SAMEA4390538	ERX1662840	ERR1592351	ERS1301987	ERP016898	KCN098	KCN098	PRJEB15192	28900424	IFH_MS	Whole genome sequencing of S. aureus from the Democratic Republic of Congo	2017-03-07	12595234	100	Democratic Republic of Congo	Africa	NA	2013	2017	NA	NA	Carriage	MRSA	SCCmec_type_IVa(2B)	88		70	2830441	32.71	70504	7	.	.	.	.	.	100	.	100	.	100	.	.	.	.	100	.	.	.
SAMEA4394910	SAMEA4394910	ERX1855604	ERR1791881	ERS1306359	ERP017141	Kenyaseq6547349	ee818720-6874-11e6-821c-3c4a9275d6c8	PRJEB15413	NA	SC	Kenyan_MRSA_seq	2017-11-01	393416250	100	Kenya	Africa	NA	NA	2017	NA	NA	NA	MRSA	SCCmec_type_IVa(2B)	88		17	2786037	32.69	370336	7	.	.	.	.	.	100	.	100	.	100	.	.	.	.	100	.	.	.
SAMEA4394917	SAMEA4394917	ERX1830600	ERR1765031	ERS1306366	ERP017141	Kenyaseq6547356	eeb80070-6874-11e6-821c-3c4a9275d6c8	PRJEB15413	NA	SC	Kenyan_MRSA_seq	12/20/16	392359250	100	Kenya	Africa	NA	NA	2016	NA	NA	NA	MRSA	SCCmec_type_IVa(2B)	88		20	2784846	32.69	370336	7	.	.	.	.	.	100	.	100	.	100	.	.	.	.	100	.	.	.
SAMEA70096918	SAMEA70096918	ERX2525838	ERR2506383	ERS1531577	ERP014705	4157STDY6680956	a2994a70-dbfe-11e6-b425-3c4a9275d6c8	PRJEB13165	31662453	MOS39	_Silent__antibiotic_resistance_genes__an_overlooked_issue_of_considerable_importance_in_antibacterial_chemotherapy_	2018-10-04	296259750	100	France	Europe	NA	2010	2018	NA	Bacteremia	Disease	MRSA	SCCmec_type_IVa(2B)	88		37	2859328	32.73	300229	7	.	.	.	.	.	100	.	100	.	100	.	.	.	.	100	.	.	.
SAMN05345572	SAMN05345572	SRX1887704	SRR3731800	SRS1538464	SRP077575	PR801	MMMOSAM:22da46fa-d356-47ad-9aa6-6337a4ac5b28	PRJNA324190	27863959	NA	Staphylococcus aureus Raw sequence reads	5/19/17	391819632	100	England	UK	Brighton	2012	2017	NA	Nose	Carriage	MSSA		88		11	2741521	32.74	698999	4	.	.	.	.	.	100	100	99.94	.	.	.	.	.	.	.	.	.	.
SAMN08815175	SAMN08815175	SRX3882896	SRR6938473	SRS3122285	SRP137089	H113920345-478-1	MMMOSAM:fc3373d4-d613-4a1f-ac82-17268860602d	PRJNA445516	29925638	Colindale 397	Staphylococcus aureus Raw sequence reads	2018-05-04	372971600	100	England	UK	London	2014	2018	NA	NA	Disease	MSSA		88		172	2733047	32.65	33842	4	.	.	.	.	.	100	100	100	.	.	.	.	.	.	.	.	.	.
SAMN08815201	SAMN08815201	SRX3882877	SRR6938492	SRS3122264	SRP137089	H121100042-534-1	MMMOSAM:f0845cfd-f95c-4a8c-9f19-0e9256a1d433	PRJNA445516	29925638	Colindale 397	Staphylococcus aureus Raw sequence reads	2018-05-04	356470200	100	England	UK	London	2014	2018	NA	NA	Disease	MSSA		88		35	2746836	32.69	171791	4	.	.	.	.	.	100	100	100	.	.	.	.	.	.	.	.	.	.
SAMN08815328	SAMN08815328	SRX3882997	SRR6938372	SRS3122384	SRP137089	H122960038-519-1	MMMOSAM:95dc0905-ce25-406b-80a5-1aa0f8e52acd	PRJNA445516	29925638	Colindale 397	Staphylococcus aureus Raw sequence reads	2018-05-04	305261600	100	England	UK	London	2014	2018	NA	NA	Disease	MSSA		88		35	2732239	32.73	135363	4	.	.	.	.	.	100	100	100	.	.	.	.	.	.	.	.	.	.
SAMN08815419	SAMN08815419	SRX3882920	SRR6938449	SRS3122309	SRP137089	H103060332-756-2	MMMOSAM:579e125c-e8fb-41b5-880c-fc6eb3183b84	PRJNA445516	29925638	Colindale 397	Staphylococcus aureus Raw sequence reads	2018-05-04	493886800	100	England	UK	London	2014	2018	NA	NA	Disease	MRSA	SCCmec_type_IVa(2B)	88		28	2775726	32.68	303982	6	.	.	.	.	.	100	.	100	.	100	.	.	.	.	100	.	.	.
SAMN08815442	SAMN08815442	SRX3883102	SRR6938657	SRS3122490	SRP137089	H113880160-476-1	MMMOSAM:48c293ec-20a7-4e57-a152-224468359376	PRJNA445516	29925638	Colindale 397	Staphylococcus aureus Raw sequence reads	2018-05-04	255465600	100	England	UK	London	2014	2018	NA	NA	Disease	MSSA		88		70	2741282	32.68	77925	4	.	.	.	.	.	100	100	100	.	.	.	.	.	.	.	.	.	.
SAMN08815498	SAMN08815498	SRX3882846	SRR6938523	SRS3122234	SRP137089	H122660123-514-1	MMMOSAM:204be1ec-b564-4d6c-a61c-11861072c9b7	PRJNA445516	29925638	Colindale 397	Staphylococcus aureus Raw sequence reads	2018-05-04	267019200	100	England	UK	London	2014	2018	NA	NA	Disease	MSSA		88		33	2730620	32.71	190742	4	.	.	.	.	.	100	100	100	.	.	.	.	.	.	.	.	.	.
SAMN08815550	SAMN08815550	SRX3882872	SRR6938497	SRS3122262	SRP137089	H122640061-512-1	MMMOSAM:0303afd7-d9f6-4706-8a55-34f931a40abb	PRJNA445516	29925638	Colindale 397	Staphylococcus aureus Raw sequence reads	2018-05-04	296432000	100	England	UK	London	2014	2018	NA	NA	Disease	MSSA		88		31	2733204	32.72	190693	4	.	.	.	.	.	100	100	100	.	.	.	.	.	.	.	.	.	.
SAMN08815195	SAMN08815195	SRX3882865	SRR6938504	SRS3122255	SRP137089	H100160424-168-2	MMMOSAM:f2e9cf20-4c61-46eb-9b51-0f03b9d37a7c	PRJNA445516	29925638	Colindale 397	Staphylococcus aureus Raw sequence reads	2018-05-04	512973400	100	England	UK	London	2014	2018	NA	NA	Disease	MSSA		96		43	2803622	32.62	165369	4	.	.	.	.	.	100	100	100	.	.	.	.	.	.	.	.	.	.
2009S193	NA	NA	NA	NA	NA	2009S193	NA	NA	26899827	National Surveillance	NA	NA	NA	NA	Belgium	Europe	NA	2009	NA	t209	NA	NA	MSSA		109	CC1	48	2776210	32.68	186785	7	.	.	99.87	.	.	100	.	100	.	100	.	.	.	.	.	.	100	.
2010S154	NA	NA	NA	NA	NA	2010S154	NA	NA	26899827	National Surveillance	NA	NA	NA	NA	Belgium	Europe	NA	2010	NA	t209	NA	NA	MSSA		109	CC1	50	2774933	32.68	156049	7	.	.	99.87	.	.	100	.	100	.	100	.	.	.	.	.	.	100	.
2010S456	NA	NA	NA	NA	NA	2010S456	NA	NA	26899827	National Surveillance	NA	NA	NA	NA	Belgium	Europe	NA	2010	NA	t209	NA	NA	MSSA		109	CC1	47	2776861	32.68	235100	7	.	.	99.87	.	.	100	.	100	.	100	.	.	.	.	.	.	100	.
2010S556	NA	NA	NA	NA	NA	2010S556	NA	NA	26899827	National Surveillance	NA	NA	NA	NA	Belgium	Europe	NA	2010	NA	t209	NA	NA	MSSA		109	CC1	44	2782753	32.68	253220	7	.	.	99.87	.	.	100	.	100	.	100	.	.	.	.	.	.	100	.
2011S195	NA	NA	NA	NA	NA	2011S195	NA	NA	26899827	National Surveillance	NA	NA	NA	NA	Belgium	Europe	NA	2011	NA	t209	NA	NA	MSSA		109	CC1	67	2802451	32.65	112459	7	.	.	99.87	.	.	100	.	100	.	100	.	.	.	.	.	.	100	.
2012S026	NA	NA	NA	NA	NA	2012S026	NA	NA	26899827	National Surveillance	NA	NA	NA	NA	Belgium	Europe	NA	2012	NA	t209	NA	NA	MSSA		109	CC1	69	2799636	32.64	140759	7	.	.	99.87	.	.	100	.	100	.	100	.	.	.	.	.	.	100	.
2012S313	NA	NA	NA	NA	NA	2012S313	NA	NA	26899827	National Surveillance	NA	NA	NA	NA	Belgium	Europe	NA	2012	NA	t209	NA	NA	MSSA		109	CC1	58	2772860	32.66	130274	7	.	.	99.87	.	.	100	.	100	.	100	.	.	.	.	.	.	100	.
2012S437	NA	NA	NA	NA	NA	2012S437	NA	NA	26899827	Asse Hospital	NA	NA	NA	NA	Belgium	Europe	Brussels	2012	NA	t209	NA	NA	MSSA		109	CC1	74	2804413	32.65	142337	6	.	.	99.87	.	.	.	.	100	.	100	.	.	.	.	.	.	100	.
2012S438	NA	NA	NA	NA	NA	2012S438	NA	NA	26899827	Asse Hospital	NA	NA	NA	NA	Belgium	Europe	Brussels	2012	NA	t209	NA	NA	MSSA		109	CC1	83	2799663	32.66	79956	7	.	.	99.87	.	.	100	.	100	.	100	.	.	.	.	.	.	100	.
2012S439	NA	NA	NA	NA	NA	2012S439	NA	NA	26899827	Asse Hospital	NA	NA	NA	NA	Belgium	Europe	Brussels	2012	NA	t209	NA	NA	MSSA		109	CC1	65	2781502	32.62	135886	7	.	.	99.87	.	.	100	.	100	.	100	.	.	.	.	.	.	100	.
2012S440	NA	NA	NA	NA	NA	2012S440	NA	NA	26899827	Asse Hospital	NA	NA	NA	NA	Belgium	Europe	Brussels	2012	NA	t209	NA	NA	MSSA		109	CC1	68	2799743	32.64	185399	7	.	.	99.87	.	.	100	.	100	.	100	.	.	.	.	.	.	100	.
2012S441	NA	NA	NA	NA	NA	2012S441	NA	NA	26899827	National Surveillance	NA	NA	NA	NA	Belgium	Europe	NA	2012	NA	t209	NA	NA	MSSA		109	CC1	65	2848650	32.63	91502	7	100	.	99.87	.	.	100.00;100.00	.	91.35;91.35	.	.	.	.	.	.	.	.	100	.
2012S442	NA	NA	NA	NA	NA	2012S442	NA	NA	26899827	Asse Hospital	NA	NA	NA	NA	Belgium	Europe	Brussels	2012	NA	t209	NA	NA	MSSA		109	CC1	70	2747243	32.61	142296	7	.	.	99.87	.	.	100	.	100	.	100	.	.	.	.	.	.	100	.
2012S443	NA	NA	NA	NA	NA	2012S443	NA	NA	26899827	Asse Hospital	NA	NA	NA	NA	Belgium	Europe	Brussels	2012	NA	t209	NA	NA	MSSA		109	CC1	56	2797947	32.65	142269	7	.	.	99.87	.	.	100	.	100	.	100	.	.	.	.	.	.	100	.
2012S444	NA	NA	NA	NA	NA	2012S444	NA	NA	26899827	Asse Hospital	NA	NA	NA	NA	Belgium	Europe	Brussels	2012	NA	t209	NA	NA	MSSA		109	CC1	64	2797921	32.64	142873	7	.	.	99.87	.	.	100	.	100	.	100	.	.	.	.	.	.	100	.
2013_1098	NA	NA	NA	NA	NA	2013_1098	NA	NA	26899827	National Surveillance	NA	NA	NA	NA	Belgium	Europe	NA	2013	NA	t209	NA	NA	MSSA		109	CC1	57	2744999	32.69	142380	7	.	.	99.87	.	.	100	.	100	.	100	.	.	.	.	.	.	100	.
2013_1136	NA	NA	NA	NA	NA	2013_1136	NA	NA	26899827	National Surveillance	NA	NA	NA	NA	Belgium	Europe	NA	2013	NA	t209	NA	NA	MSSA		109	CC1	65	2768069	32.66	112464	7	.	.	99.87	.	.	100	.	100	.	100	.	.	.	.	.	.	100	.
2013S039	NA	NA	NA	NA	NA	2013S039	NA	NA	26899827	Asse Hospital	NA	NA	NA	NA	Belgium	Europe	Brussels	2013	NA	t209	NA	NA	MSSA		109	CC1	69	2808120	32.65	112459	7	.	.	99.87	.	.	100	.	100	.	100	.	.	.	.	.	.	100	.
2013S050	NA	NA	NA	NA	NA	2013S050	NA	NA	26899827	Asse Hospital	NA	NA	NA	NA	Belgium	Europe	Brussels	2013	NA	t209	NA	NA	MSSA		109	CC1	66	2804884	32.64	142269	7	.	.	99.87	.	.	100	.	100	.	100	.	.	.	.	.	.	100	.
BG110504242	NA	NA	NA	NA	NA	BG110504242	NA	NA	26899827	Erasme Hospital	NA	NA	NA	NA	Belgium	Europe	Brussels	2011	NA	t209	NA	NA	MSSA		109	CC1	86	2850766	32.65	86178	7	.	.	99.87	.	.	100	.	100	.	100	.	.	.	.	.	.	100	.
BG110504242002	NA	NA	NA	NA	NA	BG110504242002	NA	NA	26899827	Erasme Hospital	NA	NA	NA	NA	Belgium	Europe	Brussels	2011	NA	t209	NA	NA	MSSA		109	CC1	75	2852096	32.66	140911	7	.	.	99.87	.	.	100	.	100	.	100	.	.	.	.	.	.	100	.
BG110505165	NA	NA	NA	NA	NA	BG110505165	NA	NA	26899827	Erasme Hospital	NA	NA	NA	NA	Belgium	Europe	Brussels	2011	NA	t209	NA	NA	MSSA		109	CC1	61	2802049	32.64	142319	7	.	.	99.87	.	.	100	.	100	.	100	.	.	.	.	.	.	100	.
BG110601623	NA	NA	NA	NA	NA	BG110601623	NA	NA	26899827	Erasme Hospital	NA	NA	NA	NA	Belgium	Europe	Brussels	2011	NA	t209	NA	NA	MSSA		109	CC1	73	2798159	32.64	110484	7	.	.	99.87	.	.	100	.	100	.	100	.	.	.	.	.	.	100	.
BG110601624	NA	NA	NA	NA	NA	BG110601624	NA	NA	26899827	Erasme Hospital	NA	NA	NA	NA	Belgium	Europe	Brussels	2011	NA	t209	NA	NA	MSSA		109	CC1	74	2795133	32.64	105729	7	.	.	99.87	.	.	100	.	100	.	100	.	.	.	.	.	.	100	.
BG111011488	NA	NA	NA	NA	NA	BG111011488	NA	NA	26899827	Erasme Hospital	NA	NA	NA	NA	Belgium	Europe	Brussels	2011	NA	t209	NA	NA	MSSA		109	CC1	51	2808953	32.65	140355	6	.	.	99.87	.	.	100	.	.	.	100	.	.	.	.	.	.	100	.
BG111207288	NA	NA	NA	NA	NA	BG111207288	NA	NA	26899827	Erasme Hospital	NA	NA	NA	NA	Belgium	Europe	Brussels	2011	NA	t209	NA	NA	MSSA		109	CC1	61	2806489	32.65	140911	7	.	.	99.87	.	.	100	.	.	91.87	100	.	.	.	.	.	.	100	.
BG111207288002	NA	NA	NA	NA	NA	BG111207288002	NA	NA	26899827	Erasme Hospital	NA	NA	NA	NA	Belgium	Europe	Brussels	2011	NA	t209	NA	NA	MSSA		109	CC1	65	2804141	32.65	142872	7	.	.	99.87	.	.	100	.	100	.	100	.	.	.	.	.	.	100	.
BG120809935	NA	NA	NA	NA	NA	BG120809935	NA	NA	26899827	Erasme Hospital	NA	NA	NA	NA	Belgium	Europe	Brussels	2012	NA	t209	NA	NA	MSSA		109	CC1	32	2780868	32.69	350110	7	.	.	99.87	.	.	100	.	100	.	100	.	.	.	.	.	.	100	.
BG130708469	NA	NA	NA	NA	NA	BG130708469	NA	NA	26899827	Erasme Hospital	NA	NA	NA	NA	Belgium	Europe	Brussels	2013	NA	t209	NA	NA	MSSA		109	CC1	47	2807522	32.64	142872	7	.	.	99.87	.	.	100	.	100	.	100	.	.	.	.	.	.	100	.
BG130709182	NA	NA	NA	NA	NA	BG130709182	NA	NA	26899827	Erasme Hospital	NA	NA	NA	NA	Belgium	Europe	Brussels	2013	NA	t209	NA	NA	MSSA		109	CC1	73	2800753	32.64	126546	7	.	.	99.87	.	.	100	.	100	.	100	.	.	.	.	.	.	100	.
BG130709182002	NA	NA	NA	NA	NA	BG130709182002	NA	NA	26899827	Erasme Hospital	NA	NA	NA	NA	Belgium	Europe	Brussels	2013	NA	t209	NA	NA	MSSA		109	CC1	75	2788280	32.64	82011	7	.	.	99.87	.	.	100	.	100	.	100	.	.	.	.	.	.	100	.
SA_00714	NA	NA	NA	NA	NA	NA	SA_00714	NA	NA	University of Central Florida	NA	NA	NA	NA	USA	North America	NA	2019	1900	NA	Nose	Carriage	MSSA		109	CC1	39	2771071	32.7	213354	7	.	.	90.42	.	.	100	.	100	.	100	.	.	.	.	.	.	100	.
SAMEA103891382	SAMEA103891382	ERX2552034	ERR2533613	ERS1580550	ERP014705	4157STDY6748422	eef39770-f9bf-11e6-942e-3c4a9275d6c8	PRJEB13165	32231873	NRS256	_Silent__antibiotic_resistance_genes__an_overlooked_issue_of_considerable_importance_in_antibacterial_chemotherapy_	4/24/18	317941750	100	France	Europe	NA	2002	2018	NA	Impetigo	Disease	MSSA		109	CC1	30	2776878	32.7	256919	7	.	.	99.87	.	.	100	.	100	.	100	.	.	.	.	.	.	100	.
SAMEA103891543	SAMEA103891543	ERX2552193	ERR2533772	ERS1580711	ERP014705	4157STDY6748585	067e0ce0-f9c0-11e6-942e-3c4a9275d6c8	PRJEB13165	31662453	GAL48	_Silent__antibiotic_resistance_genes__an_overlooked_issue_of_considerable_importance_in_antibacterial_chemotherapy_	4/24/18	384535750	100	Ireland	UK	NA	2004	2018	NA	NA	NA	MSSA		109	CC1	32	2789704	32.69	241700	7	.	.	99.87	.	.	100	.	100	.	100	.	.	.	.	.	.	100	.
SAMEA104602040	SAMEA104602040	ERX2360840	ERR2309548	ERS2213322	ERP106933	Atopic dermatitis case 1332-23	1332-23	PRJEB25052	29729180	St Andrews Bioinformatics Unit	The widespread use of topical antibiotics enriches for resistance in Staphylococcus aureus isolated from Atopic Dermatitis patients	4/26/18	220967533	100	Ireland	UK	NA	2014	2018	NA	Dermatitis	Disease	MSSA		109	CC1	50	2827526	32.72	150017	6	.	.	99.87	.	.	100	.	.	.	100	.	.	.	.	.	.	100	.
SAMEA104602053	SAMEA104602053	ERX2360867	ERR2309575	ERS2213335	ERP106933	Atopic dermatitis case 1473-42	1473-42	PRJEB25052	29729180	St Andrews Bioinformatics Unit	The widespread use of topical antibiotics enriches for resistance in Staphylococcus aureus isolated from Atopic Dermatitis patients	4/26/18	365792177	100	Ireland	UK	NA	2014	2018	NA	Dermatitis	Disease	MSSA		109	CC1	21	2797299	32.69	627990	7	.	.	99.87	.	.	100	.	100	.	100	.	.	.	.	.	.	100	.
SAMEA104602073	SAMEA104602073	ERX2360892	ERR2309600	ERS2213355	ERP106933	Atopic dermatitis case 1572-90	1572-90	PRJEB25052	29729180	St Andrews Bioinformatics Unit	The widespread use of topical antibiotics enriches for resistance in Staphylococcus aureus isolated from Atopic Dermatitis patients	4/26/18	223763490	100	Ireland	UK	NA	2014	2018	NA	Dermatitis	Disease	MSSA		109	CC1	151	2799129	32.69	39284	7	.	.	99.87	.	.	100	.	100	.	100	.	.	.	.	.	.	100	.
SAMEA1317207	SAMEA1317207	ERX087059	ERR109625	ERS072448	ERP001009	7229_6#58	ASASM183-sc-2012-10-24T15:35:43Z-1303889	PRJEB2755	26969225	SC	Staphylococcus_aureus__MSSA__study	4/17/12	355791300	100	England	UK	Cambridge	2008	2012	NA	NA	NA	MSSA		109	CC1	38	2767059	32.68	165871	7	.	.	99.87	.	.	100	.	100	.	100	.	.	.	.	.	.	100	.
SAMEA1464103	SAMEA1464103	ERX092294	ERR114859	ERS072188	ERP001009	NA	ASASM247-sc-2012-10-24T15:37:03Z-1303947	PRJEB2755	26969225	SC	Staphylococcus_aureus__MSSA__study	4/23/12	513317850	100	England	UK	Cambridge	2009	2012	NA	NA	NA	MSSA		109	CC1	39	2815348	32.64	116730	5	.	.	.	.	.	100	.	100	.	100	.	.	.	.	.	.	.	.
SAMEA2063629	SAMEA2063629	ERX305172	ERR332243	ERS234101	ERP002589	NA	PFESA2165-sc-2013-04-09T13:49:34Z-1609291	PRJEB1915	28679748	SC	Staphylococcus_aureus_global_survey	8/27/13	408568400	100	USA	North America	NA	2010	2013	NA	NA	Disease	MSSA		109	CC1	40	2794517	32.67	239793	8	.	.	99.87	.	.	100	.	100	.	84.28	.	.	.	.	.	.	100	.
SAMEA2228839	SAMEA2228839	ERX391885	ERR425610	ERS362993	ERP002589	NA	C05-sc-2013-10-24T11:56:20Z-1732164	PRJEB1915	28679748	SC	Staphylococcus_aureus_global_survey	2014-10-02	280438400	100	NA	NA	NA	NA	2014	NA	NA	NA	MSSA		109	CC1	147	2918019	32.54	119293	7	.	.	99.87	.	.	100	.	95.16	.	100	.	.	.	.	.	.	100	.
SAMEA2236466	SAMEA2236466	ERX389212	ERR422919	ERS365800	ERP002589	11641_1#65	PFESA2275-sc-2013-11-01T14:57:40Z-1732287	PRJEB1915	28679748	SC	Staphylococcus_aureus_global_survey	2014-04-02	278788200	100				NA	NA			NA	MSSA		109	CC1	34	2787390	32.68	239859	7	.	.	99.87	.	.	100	.	100	.	100	.	.	.	.	.	.	100	.
SAMEA2335144	SAMEA2335144	ERX376470	ERR410109	ERS393338	ERP004606	C00001150	sa162-0	PRJEB5225	24853639	UNIVERISTY OF OXFORD	Mobile elements drive recombination hotspots in the core genome of Staphylococcus aureus	2014-01-02	171919170	100	England	UK	Oxfordshire	2009	2014	NA	Nose	Carriage	MSSA		109	CC1	63	2819655	32.64	82868	7	.	.	99.87	.	.	100	.	100	.	100	.	.	.	.	.	.	100	.
SAMEA2340588	SAMEA2340588	ERX385368	ERR419071	ERS398259	ERP004655	C00013176	Bri9019	PRJEB5261	24501024	UNIVERISTY OF OXFORD	Prediction of Staphylococcus aureus antimicrobial resistance from whole genome sequencing	2014-01-02	316464400	100	England	UK	NA	2012	2014	NA	Bacteremia	Disease	MSSA		109	CC1	39	2787033	32.69	164038	7	.	.	99.87	.	.	100	.	100	.	100	.	.	.	.	.	.	100	.
SAMEA2340592	SAMEA2340592	ERX385372	ERR419075	ERS398263	ERP004655	C00013180	Bri9039	PRJEB5261	24501024	UNIVERISTY OF OXFORD	Prediction of Staphylococcus aureus antimicrobial resistance from whole genome sequencing	2014-01-02	401705200	100	England	UK	Brighton	2012	2014	NA	Bacteremia	Disease	MSSA		109	CC1	35	2788015	32.7	304709	7	.	.	99.87	.	.	100	.	100	.	100	.	.	.	.	.	.	100	.
SAMEA2383850	SAMEA2383850	ERX513129	ERR554060	ERS410175	ERP002589	12641_1#8	PFESA2341-sc-1864199	PRJEB1915	28679748	SC	Staphylococcus_aureus_global_survey	2014-02-07	285735600	100	USA	North America	NA	2010	2014	NA	NA	Disease	MSSA		109	CC1	26	2788569	32.67	325435	5	.	.	.	.	.	100	.	100	.	100	.	.	.	.	.	.	.	.
SAMEA2383877	SAMEA2383877	ERX513156	ERR554087	ERS410202	ERP002589	NA	PFESA2368-sc-1864226	PRJEB1915	28679748	SC	Staphylococcus_aureus_global_survey	2014-02-07	328672600	100	Belgium	Europe	NA	2010	2014	NA	NA	Disease	MSSA		109	CC1	42	2818921	32.68	257324	7	.	.	99.87	.	.	100	.	100	.	100	.	.	.	.	.	.	100	.
SAMEA2384272	SAMEA2384272	ERX513265	ERR554196	ERS410597	ERP002589	12641_2#50	PFESA1901-sc-1864626	PRJEB1915	28679748	SC	Staphylococcus_aureus_global_survey	2014-02-07	343386400	100	USA	North America	NA	2009	2014	NA	NA	Disease	MSSA		109	CC1	37	2830968	32.68	283484	7	.	.	99.87	.	.	100	.	100	.	100	.	.	.	.	.	.	100	.
SAMEA2384343	SAMEA2384343	ERX513336	ERR554267	ERS410668	ERP002589	12641_3#26	PFESA1781-sc-1864698	PRJEB1915	28679748	SC	Staphylococcus_aureus_global_survey	2014-02-07	307572400	100	USA	North America	NA	2009	2014	NA	NA	Disease	MSSA		109	CC1	26	2790285	32.67	261281	5	.	.	.	.	.	100	.	100	.	100	.	.	.	.	.	.	.	.
SAMEA2384482	SAMEA2384482	ERX513473	ERR554404	ERS410807	ERP002589	NA	PFESA1633-sc-1864838	PRJEB1915	28679748	SC	Staphylococcus_aureus_global_survey	2014-02-07	413104400	100	Mexico	South Central America	NA	2009	2014	NA	NA	Disease	MSSA		109	CC1	26	2791314	32.69	214074	5	.	.	.	.	.	100	.	100	.	100	.	.	.	.	.	.	.	.
SAMEA2384559	SAMEA2384559	ERX513550	ERR554481	ERS410884	ERP002589	12673_2#52	PFESA1508-sc-1864915	PRJEB1915	28679748	SC	Staphylococcus_aureus_global_survey	2014-02-07	499474200	100	USA	North America	NA	2009	2014	NA	NA	Disease	MSSA		109	CC1	42	2783125	32.68	151930	7	.	.	99.87	.	.	100	.	100	.	100	.	.	.	.	.	.	100	.
SAMEA2445412	SAMEA2445412	ERX531885	ERR573115	ERS431952	ERP002589	NA	PFESA1679-sc-1863732	PRJEB1915	28679748	SC	Staphylococcus_aureus_global_survey	2014-04-08	379148400	100	Canada	North America	NA	2009	2014	NA	NA	Disease	MSSA		109	CC1	36	2771208	32.69	212552	7	.	.	90.42	.	.	100	.	100	.	100	.	.	.	.	.	.	100	.
SAMEA2445473	SAMEA2445473	ERX531946	ERR573176	ERS432013	ERP002589	NA	PFESA1740-sc-1863793	PRJEB1915	28679748	SC	Staphylococcus_aureus_global_survey	2014-04-08	437893800	100	Spain	Europe	NA	2010	2014	NA	NA	Disease	MSSA		109	CC1	26	2790439	32.68	239790	5	.	.	.	.	.	100	.	100	.	100	.	.	.	.	.	.	.	.
SAMEA2445483	SAMEA2445483	ERX531956	ERR573186	ERS432023	ERP002589	NA	PFESA1750-sc-1863803	PRJEB1915	28679748	SC	Staphylococcus_aureus_global_survey	2014-04-08	382579200	100	Canada	North America	NA	2009	2014	NA	NA	Disease	MSSA		109	CC1	20	2724678	32.7	250027	5	.	.	.	.	.	100	.	100	.	100	.	.	.	.	.	.	.	.
SAMEA2710363	SAMEA2710363	ERX686703	ERR743020	ERS531320	ERP002589	NA	PFESA3366-sc-2108772	PRJEB1915	28679748	SC	Staphylococcus_aureus_global_survey	1/27/15	476870600	100	NA	NA	NA	NA	2015	NA	NA	NA	MSSA		109	CC1	41	2816337	32.65	207355	7	.	.	99.87	.	.	100	.	100	.	100	.	.	.	.	.	.	100	.
SAMEA2826843	SAMEA2826843	ERX770133	ERR779706	ERS570619	ERP002589	NA	PFE2061-sc-2154567	PRJEB1915	28679748	SC	Staphylococcus_aureus_global_survey	2015-10-03	613147200	100	USA	North America	NA	2011	2015	NA	NA	Carriage	MSSA		109	CC1	37	2771966	32.69	214074	7	.	.	90.42	.	.	100	.	100	.	100	.	.	.	.	.	.	100	.
SAMEA2826844	SAMEA2826844	ERX770134	ERR779707	ERS570620	ERP002589	NA	PFE2073-sc-2154568	PRJEB1915	28679748	SC	Staphylococcus_aureus_global_survey	2015-10-03	597069000	100	USA	North America	NA	2011	2015	NA	NA	Carriage	MSSA		109	CC1	35	2771703	32.69	214074	7	.	.	90.42	.	.	100	.	100	.	100	.	.	.	.	.	.	100	.
SAMEA2826866	SAMEA2826866	ERX770153	ERR779726	ERS570642	ERP002589	NA	PFE2111-sc-2154590	PRJEB1915	28679748	SC	Staphylococcus_aureus_global_survey	2015-10-03	545097800	100	USA	North America	NA	2011	2015	NA	NA	Carriage	MSSA		109	CC1	35	2771274	32.68	214074	7	.	.	90.42	.	.	100	.	100	.	100	.	.	.	.	.	.	100	.
SAMEA2826900	SAMEA2826900	ERX717756	ERR774877	ERS570676	ERP002589	NA	PFE2193-sc-2154624	PRJEB1915	28679748	SC	Staphylococcus_aureus_global_survey	2015-03-03	484181200	100	USA	North America	NA	2012	2015	NA	NA	Carriage	MSSA		109	CC1	39	2791630	32.67	214077	7	.	.	99.87	.	.	100	.	100	.	100	.	.	.	.	.	.	100	.
SAMEA2826946	SAMEA2826946	ERX717701	ERR774822	ERS570722	ERP002589	NA	PFE2104-sc-2154670	PRJEB1915	28679748	SC	Staphylococcus_aureus_global_survey	2015-03-03	432759400	100	USA	North America	NA	2011	2015	NA	NA	Carriage	MSSA		109	CC1	34	2772189	32.69	214074	7	.	.	90.42	.	.	100	.	100	.	100	.	.	.	.	.	.	100	.
SAMEA2827023	SAMEA2827023	ERX717822	ERR774943	ERS570799	ERP002589	NA	PFE2225-sc-2154748	PRJEB1915	28679748	SC	Staphylococcus_aureus_global_survey	2015-03-03	488296000	100	USA	North America	NA	2012	2015	NA	NA	Carriage	MSSA		109	CC1	48	2861211	32.66	151987	7	.	.	99.87	.	.	100	.	100	.	100	.	.	.	.	.	.	100	.
SAMEA2827032	SAMEA2827032	ERX717831	ERR774952	ERS570808	ERP002589	NA	PFE2237-sc-2154758	PRJEB1915	28679748	SC	Staphylococcus_aureus_global_survey	2015-03-03	457996000	100	USA	North America	NA	2012	2015	NA	NA	Carriage	MSSA		109	CC1	40	2790271	32.66	214077	7	.	.	99.87	.	.	100	.	100	.	100	.	.	.	.	.	.	100	.
SAMEA2827080	SAMEA2827080	ERX717940	ERR775061	ERS570856	ERP002589	NA	PFE2416-sc-2154806	PRJEB1915	28679748	SC	Staphylococcus_aureus_global_survey	2015-03-03	595592600	100	USA	North America	NA	2012	2015	NA	NA	Carriage	MSSA		109	CC1	38	2791168	32.67	214077	7	.	.	99.87	.	.	100	.	100	.	100	.	.	.	.	.	.	100	.
SAMEA2827089	SAMEA2827089	ERX717868	ERR774989	ERS570865	ERP002589	NA	PFE2301-sc-2154815	PRJEB1915	28679748	SC	Staphylococcus_aureus_global_survey	2015-03-03	524345400	100	USA	North America	NA	2012	2015	NA	NA	Carriage	MSSA		109	CC1	39	2791423	32.67	214077	7	.	.	99.87	.	.	100	.	100	.	100	.	.	.	.	.	.	100	.
SAMEA2827132	SAMEA2827132	ERX717890	ERR775011	ERS570908	ERP002589	NA	PFE2280-sc-2154858	PRJEB1915	28679748	SC	Staphylococcus_aureus_global_survey	2015-03-03	489822400	100	USA	North America	NA	2011	2015	NA	NA	Carriage	MSSA		109	CC1	36	2771748	32.68	214074	7	.	.	90.42	.	.	100	.	100	.	100	.	.	.	.	.	.	100	.
SAMEA2827164	SAMEA2827164	ERX717907	ERR775028	ERS570940	ERP002589	NA	PFE2294-sc-2154890	PRJEB1915	28679748	SC	Staphylococcus_aureus_global_survey	2015-03-03	461278400	100	USA	North America	NA	2012	2015	NA	NA	Carriage	MSSA		109	CC1	44	2861321	32.66	214075	7	.	.	99.87	.	.	100	.	100	.	100	.	.	.	.	.	.	100	.
SAMEA3139428	SAMEA3139428	ERX926777	ERR845866	ERS611363	ERP002589	NA	PFE2609-sc-2176780	PRJEB1915	28679748	SC	Staphylococcus_aureus_global_survey	2015-08-04	473523200	100	USA	North America	NA	2013	2015	NA	NA	Carriage	MSSA		109	CC1	36	2791300	32.67	214076	7	.	.	99.87	.	.	100	.	100	.	100	.	.	.	.	.	.	100	.
SAMEA3139429	SAMEA3139429	ERX926778	ERR845867	ERS611364	ERP002589	NA	PFE2526-sc-2176781	PRJEB1915	28679748	SC	Staphylococcus_aureus_global_survey	2015-08-04	511020200	100	USA	North America	NA	2012	2015	NA	NA	Carriage	MSSA		109	CC1	42	2875185	32.62	214075	7	.	.	99.87	.	.	100	.	100	.	100	.	.	.	.	.	.	100	.
SAMEA3139497	SAMEA3139497	ERX807535	ERR790296	ERS611432	ERP002589	NA	PFE2688-sc-2176851	PRJEB1915	28679748	SC	Staphylococcus_aureus_global_survey	3/17/15	491244600	100	USA	North America	NA	2012	2015	NA	NA	Carriage	MSSA		109	CC1	37	2791585	32.67	214077	7	.	.	99.87	.	.	100	.	100	.	100	.	.	.	.	.	.	100	.
SAMEA3139578	SAMEA3139578	ERX910750	ERR830676	ERS611513	ERP002589	NA	PFE2721-sc-2176934	PRJEB1915	28679748	SC	Staphylococcus_aureus_global_survey	3/24/15	415703200	100	USA	North America	NA	2012	2015	NA	NA	Carriage	MSSA		109	CC1	45	2861483	32.66	214075	7	.	.	99.87	.	.	100	.	100	.	100	.	.	.	.	.	.	100	.
SAMEA3180907	SAMEA3180907	ERX950043	ERR870442	ERS633769	ERP002589	NA	PFE2809-sc-2177077	PRJEB1915	28679748	SC	Staphylococcus_aureus_global_survey	2015-06-05	386700800	100	USA	North America	NA	2012	2015	NA	NA	Carriage	MSSA		109	CC1	38	2792062	32.67	214077	7	.	.	99.87	.	.	100	.	100	.	100	.	.	.	.	.	.	100	.
SAMEA3180920	SAMEA3180920	ERX949972	ERR870371	ERS633782	ERP002589	NA	PFE2870-sc-2177090	PRJEB1915	28679748	SC	Staphylococcus_aureus_global_survey	2015-06-05	455520400	100	USA	North America	NA	2012	2015	NA	NA	Carriage	MSSA		109	CC1	44	2830084	32.69	214075	7	.	.	99.87	.	.	100	.	100	.	100	.	.	.	.	.	.	100	.
SAMEA3180984	SAMEA3180984	ERX956411	ERR876848	ERS633846	ERP002589	NA	PFE2972-sc-2177155	PRJEB1915	28679748	SC	Staphylococcus_aureus_global_survey	2015-12-05	514858000	100	USA	North America	NA	2012	2015	NA	NA	Carriage	MSSA		109	CC1	36	2790859	32.67	214077	7	.	.	99.87	.	.	100	.	100	.	100	.	.	.	.	.	.	100	.
SAMEA3180989	SAMEA3180989	ERX956416	ERR876853	ERS633851	ERP002589	NA	PFE2937-sc-2177160	PRJEB1915	28679748	SC	Staphylococcus_aureus_global_survey	2015-12-05	491823200	100	USA	North America	NA	2012	2015	NA	NA	Carriage	MSSA		109	CC1	40	2874676	32.62	151987	7	.	.	99.87	.	.	100	.	100	.	100	.	.	.	.	.	.	100	.
SAMEA3181010	SAMEA3181010	ERX956437	ERR876874	ERS633872	ERP002589	NA	PFE2904-sc-2177181	PRJEB1915	28679748	SC	Staphylococcus_aureus_global_survey	2015-12-05	494373200	100	USA	North America	NA	2012	2015	NA	NA	Carriage	MSSA		109	CC1	41	2830445	32.69	214075	7	.	.	99.87	.	.	100	.	100	.	100	.	.	.	.	.	.	100	.
SAMEA3181081	SAMEA3181081	ERX950114	ERR870513	ERS633943	ERP002589	NA	PFE3078-sc-2177252	PRJEB1915	28679748	SC	Staphylococcus_aureus_global_survey	2015-06-05	416875600	100	USA	North America	NA	2012	2015	NA	NA	Carriage	MSSA		109	CC1	43	2818863	32.65	152043	7	.	.	99.87	.	.	100	.	100	.	100	.	.	.	.	.	.	100	.
SAMEA3181140	SAMEA3181140	ERX956463	ERR876900	ERS634002	ERP002589	NA	PFE3096-sc-2177310	PRJEB1915	28679748	SC	Staphylococcus_aureus_global_survey	2015-12-05	639687000	100	USA	North America	NA	2012	2015	NA	NA	Carriage	MSSA		109	CC1	42	2799272	32.66	214077	7	.	.	99.87	.	.	100	.	100	.	100	.	.	.	.	.	.	100	.
SAMEA3181484	SAMEA3181484	ERX956804	ERR877241	ERS634346	ERP002589	NA	PFE3421-sc-2177657	PRJEB1915	28679748	SC	Staphylococcus_aureus_global_survey	2015-12-05	465057600	100	USA	North America	NA	2012	2015	NA	NA	Carriage	MSSA		109	CC1	39	2791543	32.67	214077	7	.	.	99.87	.	.	100	.	100	.	100	.	.	.	.	.	.	100	.
SAMEA3217941	SAMEA3217941	ERX980325	ERR900936	ERS644941	ERP002589		PFE2870-sc-2214148	PRJEB1915	28679748	SC		5/26/15	641098200	100				NA	NA		NA	Staphylococcus_aureus_global_survey	MSSA		109	CC1	44	2829642	32.69	214075	7	.	.	99.87	.	.	100	.	100	.	100	.	.	.	.	.	.	100	.
SAMEA3251396	SAMEA3251396	ERX1033571	ERR956248	ERS659542	ERP000871	NA	C7923-sc-2229392	PRJEB2655	28870171/29026654	SC	Diversity_of_MRSA	2015-07-07	423648000	100	NA	NA	NA	NA	2015	NA	NA	NA	MSSA		109	CC1	35	2785975	32.68	212547	7	.	.	99.87	.	.	100	.	100	.	100	.	.	.	.	.	.	100	.
SAMEA3726510	SAMEA3726510	ERX1284828	ERR1212594	ERS1033659	ERP013694	S. aureus ST109	HHS6	PRJEB12240	28348843	PUBLIC HEALTH ENGLAND	Genome sequences of UK isolates of Staphylococcus aureus: Mining the exoproteome of clinically-relevant UK isolates of Staphylococcus aureus reveals proteolytic cleavage events and a limited group of common expressed proteins	1/22/16	596667400	100	NA	NA	NA	2007	2016	t209	Scalded skin syndrome	Disease	MSSA		109	CC1	39	2818059	32.65	187613	7	.	.	99.87	.	.	100	.	100	.	100	.	.	.	.	.	.	100	.
SAMEA3894877	SAMEA3894877	ERX1405530	ERR1333938	ERS1082011	ERP000596	NA	8069e992-ad32-11e0-8cab-00144f206e2e	PRJEB2478	20084094	SC	Genetic diversity in Staphylococcus aureus (European collection)	3/22/16	1198503600	100	NA	NA	NA	NA	2016	NA	NA	Disease	MSSA		109	CC1	50	2774220	32.69	125265	2	.	.	.	.	.	.	.	.	.	.	.	.	.	.	.	.	.	.
SAMEA3923986	SAMEA3923986	ERX1666281	ERR1595695	ERS1111120	ERP015041	20120983	88c4a2a0-c356-11e5-88b1-3c4a9275d6c6	PRJEB13482	NA	SC	Staphylococcal_Reference_Laboratories__SRL____S__aureus_Structured_Surveys	8/23/16	328786000	100	NA	Europe	NA	NA	2016	NA	NA	NA	MSSA		109	CC1	29	2822473	32.66	299013	7	.	.	99.87	.	.	100	.	100	.	100	.	.	.	.	.	.	100	.
SAMEA3929622	SAMEA3929622	ERX1711444	ERR1641123	ERS1116756	ERP015041	20123627	ae1c1d30-c356-11e5-bc69-3c4a9275d6c6	PRJEB13482	NA	SC	Staphylococcal_Reference_Laboratories__SRL____S__aureus_Structured_Surveys	9/20/16	593982750	100	NA	Europe	NA	NA	2016	NA	NA	NA	MSSA		109	CC1	35	2789986	32.69	257143	7	.	.	99.87	.	.	100	.	100	.	100	.	.	.	.	.	.	100	.
SAMEA4362397	SAMEA4362397	ERX1855433	ERR1791710	ERS1273846	ERP016546	SAUR_153	94ec43e0-4e79-11e6-9a3d-3c4a9275d6c8	PRJEB14869	31640771	SC	Composition_of_the_human_micobiome_in_granulomatosis_with_polyangiitis__A_pilot_study	2017-11-01	1779439250	100	UK	UK	Cambridge	2015	2017	NA	Nose	Carriage	MSSA		109	CC1	26	2769528	32.7	325729	7	.	.	99.87	.	.	100	.	100	.	100	.	.	.	.	.	.	100	.
SAMEA4547292	SAMEA4547292	ERX2011700	ERR1945913	ERS1446471	ERP015041	4075STDY6306140	c7f45330-c356-11e5-bc69-3c4a9275d6c6	PRJEB13482	NA	SC	Staphylococcal_Reference_Laboratories__SRL____S__aureus_Structured_Surveys	4/25/17	327508732	100	NA	Europe	NA	NA	2017	NA	NA	NA	MSSA		109	CC1	30	2849155	32.69	357549	7	.	.	99.87	.	.	100	.	100	.	100	.	.	.	.	.	.	100	.
SAMEA4547473	SAMEA4547473	ERX2011895	ERR1946108	ERS1446652	ERP015041	4075STDY6306338	d148a170-c356-11e5-bc69-3c4a9275d6c6	PRJEB13482	NA	SC	Staphylococcal_Reference_Laboratories__SRL____S__aureus_Structured_Surveys	4/25/17	359656028	100	NA	Europe	NA	NA	2017	NA	NA	NA	MSSA		109	CC1	27	2825916	32.67	443427	7	.	.	99.87	.	.	100	.	100	.	100	.	.	.	.	.	.	100	.
SAMEA4547496	SAMEA4547496	ERX2011917	ERR1946130	ERS1446675	ERP015041	4075STDY6306361	d219fb30-c356-11e5-bc69-3c4a9275d6c6	PRJEB13482	NA	SC	Staphylococcal_Reference_Laboratories__SRL____S__aureus_Structured_Surveys	4/25/17	363350696	100	NA	Europe	NA	NA	2017	NA	NA	NA	MSSA		109	CC1	25	2784323	32.7	392260	7	.	.	99.87	.	.	100	.	100	.	100	.	.	.	.	.	.	100	.
SAMEA4547688	SAMEA4547688	ERX2012109	ERR1946322	ERS1446867	ERP015041	4075STDY6306555	db6e2260-c356-11e5-bc69-3c4a9275d6c6	PRJEB13482	NA	SC	Staphylococcal_Reference_Laboratories__SRL____S__aureus_Structured_Surveys	4/25/17	373941836	100	NA	Europe	NA	NA	2017	NA	NA	NA	MSSA		109	CC1	23	2782720	32.71	634413	7	.	.	99.87	.	.	100	.	100	.	100	.	.	.	.	.	.	100	.
SAMEA698205	SAMEA698205	ERX2003780	ERR033561	ERS026934	ERP000596	264_PT_109	1110801800-sc-2011-04-05T16:11:15Z-5961	PRJEB2478	27150362	SC	Genetic diversity in Staphylococcus aureus (European collection)	2011-12-04	201603510	100	Portugal	Europe	Portimao	2011	2011	t209	NA	Disease	MSSA		109	CC1	78	2768041	32.68	58530	2	.	.	.	.	.	.	.	.	.	.	.	.	.	.	.	.	.	.
SAMN02325445	SAMN02325445	SRX364398	SRR1011939	SRS490817	SRP031246	Generic sample from Staphylococcus aureus M0483	Staphylococcus aureus M0483	PRJNA216491	NA	BI	MRSA Surveillance II	11/13/13	280594564	100	NA	NA	NA	NA	2013	NA	NA	NA	MSSA		109	CC1	30	2788347	32.68	195216	5	.	.	.	.	.	100	.	100	.	100	.	.	.	.	.	.	.	.
SAMN03197761	SAMN03197761	SRX762459	SRR1655993	SRS746969	SRP049998	561_SAUR	561_SAUR	PRJNA267549	26230489	University of Washington	Bacterial isolates from intensive care units	2015-08-07	96385693	100	USA	North America	Seattle, Washington	2014	2015	NA	Wound	Disease	MSSA		109	CC1	39	2788893	32.66	192486	7	.	.	99.87	.	.	100	.	100	.	100	.	.	.	.	.	.	100	.
SAMN03198021	SAMN03198021	SRX762719	SRR1656253	SRS747229	SRP049998	807_SAUR	807_SAUR	PRJNA267549	26230489	University of Washington	Bacterial isolates from intensive care units	2015-08-07	86388848	100	USA	North America	Seattle, Washington	2014	2015	NA	Wound	Disease	MSSA		109	CC1	45	2801611	32.65	209354	7	.	.	99.87	.	.	100	.	100	.	100	.	.	.	.	.	.	100	.
SAMN03198140	SAMN03198140	SRX762838	SRR1656372	SRS747347	SRP049998	922_SAUR	922_SAUR	PRJNA267549	26230489	University of Washington	Bacterial isolates from intensive care units	2015-08-07	93064442	100	USA	North America	Seattle, Washington	2014	2015	NA	Bronchoalveolar Lavage	Disease	MSSA		109	CC1	53	2801375	32.65	130858	7	.	.	99.87	.	.	100	.	100	.	100	.	.	.	.	.	.	100	.
SAMN05336797	SAMN05336797	SRX1885084	SRR3728726	SRS1535732	SRP077575	PR523	MMMOSAM:a5eceff4-93e3-4163-929d-c4931c26f4c5	PRJNA324190	27863959	NA	Staphylococcus aureus Raw sequence reads	5/19/17	444919990	100	England	UK	Brighton	2012	2017	NA	Nose	Carriage	MSSA		109	CC1	30	2829097	32.67	383429	7	.	.	99.87	.	.	100	.	100	.	100	.	.	.	.	.	.	100	.
SAMN06640117	SAMN06640117	SRX2664957	SRR5369625	SRS2066660	SRP102383	NA	PS-149	PRJNA380282	29093105	SUB2514227	Staphylococcus aureus Raw sequence reads	2017-09-11	283755200	100	USA	North America	Boston, MA	2016	2017	NA	Sputum	Disease	MSSA		109	CC1	63	2767003	32.75	73105	5	.	.	.	.	.	100	.	.	.	100	.	.	.	.	.	.	.	.
SAMN08815446	SAMN08815446	SRX3883038	SRR6938331	SRS3122429	SRP137089	H104460171-189-2	MMMOSAM:44be203e-20aa-4f87-be44-983af50bfae1	PRJNA445516	29925638	Colindale 397	Staphylococcus aureus Raw sequence reads	2018-05-04	333905800	100	England	UK	London	2014	2018	NA	NA	Disease	MSSA		109	CC1	47	2812331	32.7	167636	7	.	.	99.87	.	.	100	.	100	.	100	.	.	.	.	.	.	100	.
SAMN09906619	SAMN09906619	SRX4603990	SRR7748086	SRS3709525	SRP103250	NA	M39752	PRJNA381935	NA	SUB4431516	Staphylococcus aureus subsp. aureus Genome sequencing and assembly	8/24/18	216616446	100	USA	North America	San Diego	2018	2018	NA	Bacteremia	NA	MSSA		109	CC1	33	2832846	32.7	352056	7	.	.	99.87	.	.	100	.	100	.	100	.	.	.	.	.	.	100	.
SURV_2008_1060	NA	NA	NA	NA	NA	SURV_2008_1060	NA	NA	26899827	National Surveillance	NA	NA	NA	NA	Belgium	Europe	NA	2008	NA	t209	NA	NA	MSSA		109	CC1	43	2782801	32.68	213303	7	.	.	99.87	.	.	100	.	100	.	100	.	.	.	.	.	.	100	.
SURV_2008_1099	NA	NA	NA	NA	NA	SURV_2008_1099	NA	NA	26899827	National Surveillance	NA	NA	NA	NA	Belgium	Europe	NA	2008	NA	t209	NA	NA	MSSA		109	CC1	45	2777672	32.68	192654	7	.	.	99.87	.	.	100	.	100	.	100	.	.	.	.	.	.	100	.
SURV_2008_1107	NA	NA	NA	NA	NA	SURV_2008_1107	NA	NA	26899827	National Surveillance	NA	NA	NA	NA	Belgium	Europe	NA	2008	NA	t209	NA	NA	MSSA		109	CC1	41	2771796	32.65	163957	7	.	.	99.87	.	.	100	.	100	.	100	.	.	.	.	.	.	100	.
SURV_2008_1209	NA	NA	NA	NA	NA	SURV_2008_1209	NA	NA	26899827	National Surveillance	NA	NA	NA	NA	Belgium	Europe	NA	2008	NA	t209	NA	NA	MSSA		109	CC1	62	2845874	32.67	142876	7	.	.	99.87	.	.	100	.	100	.	100	.	.	.	.	.	.	100	.
SURV_2010_1114	NA	NA	NA	NA	NA	SURV_2010_1114	NA	NA	26899827	National Surveillance	NA	NA	NA	NA	Belgium	Europe	NA	2010	NA	t209	NA	NA	MSSA		109	CC1	39	2775818	32.68	195824	7	.	.	99.87	.	.	100	.	100	.	100	.	.	.	.	.	.	100	.
SURV_2010_1120	NA	NA	NA	NA	NA	SURV_2010_1120	NA	NA	26899827	National Surveillance	NA	NA	NA	NA	Belgium	Europe	NA	2010	NA	t209	NA	NA	MSSA		109	CC1	70	2796386	32.67	120948	7	.	.	99.87	.	.	100	.	100	.	100	.	.	.	.	.	.	100	.
SURV_2010_1154	NA	NA	NA	NA	NA	SURV_2010_1154	NA	NA	26899827	National Surveillance	NA	NA	NA	NA	Belgium	Europe	NA	2010	NA	t209	NA	NA	MSSA		109	CC1	41	2769464	32.67	235157	7	.	.	99.87	.	.	100	.	100	.	100	.	.	.	.	.	.	100	.
XTT141	NA	NA	NA	NA	NA	XTT141	XTT141	NA	26899827	Erasme Hospital	NA	NA	NA	NA	Belgium	Europe	Brussels	2012	NA	t209	NA	NA	MSSA		109	CC1	49	2805850	32.66	125730	7	.	.	99.87	.	.	100	.	100	.	100	.	.	.	.	.	.	100	.
SAMEA103891385	SAMEA103891385	ERX2552037	ERR2533616	ERS1580553	ERP014705	4157STDY6748425	ef1688c0-f9bf-11e6-942e-3c4a9275d6c8	PRJEB13165	31662453	NRS266	_Silent__antibiotic_resistance_genes__an_overlooked_issue_of_considerable_importance_in_antibacterial_chemotherapy_	4/24/18	333701000	98.03	France	Europe	NA	2002	2018	NA	NA	Disease	MSSA		121		44	2832946	32.66	149614	7	.	.	.	.	.	100	.	100	.	100	.	.	.	.	.	.	.	.
SAMEA104137245	SAMEA104137245	ERX2073726	ERR2014144	ERS1796263	ERP023713	68807_S54	68807_S54	PRJEB21460	29208121	STATENS SERUM INSTITUT	Whole-genome sequencing of bloodstream Staphylococcus aureus isolates does not distinguish bacteraemia from endocarditis	6/22/17	488325182	98.03	Denmark	Europe	Copenhagen	2009	2017	NA	Bacteremia	Disease	MSSA		121		47	2807584	32.68	106507	5	.	.	.	.	.	100	.	100	.	100	.	.	.	.	.	.	.	.
SAMEA104188208	SAMEA104188208	ERX2118763	ERR2059706	ERS1847226	ERP024308	clinical isolate of S. aureus	Lib-627	PRJEB21991	NA	ROBERT KOCH-INSTITUTE	Sequence based typing at the German Reference Centre for staphylococci - the next generation	11/15/17	376944724	98.03	Germany	Europe	NA	2014	2017	t159	Bacteremia	Disease	MSSA		121		57	2798976	32.71	99159	2	.	.	.	.	.	.	.	.	.	.	.	.	.	.	.	.	.	.
SAMEA104188209	SAMEA104188209	ERX2118764	ERR2059707	ERS1847227	ERP024308	clinical isolate of S. aureus	Lib-628	PRJEB21991	NA	ROBERT KOCH-INSTITUTE	Sequence based typing at the German Reference Centre for staphylococci - the next generation	11/15/17	282105656	98.03	Germany	Europe	NA	2014	2017	t159	Bacteremia	Disease	MSSA		121		46	2800919	32.71	109763	2	.	.	.	.	.	.	.	.	.	.	.	.	.	.	.	.	.	.
SAMEA104602101	SAMEA104602101	ERX2360822	ERR2309530	ERS2213383	ERP106933	Control 1155-19	1155-19	PRJEB25052	29729180	St Andrews Bioinformatics Unit	The widespread use of topical antibiotics enriches for resistance in Staphylococcus aureus isolated from Atopic Dermatitis patients	4/26/18	192444900	100	Ireland	UK	NA	2009	2018	NA	Nose	Carriage	MSSA		121		39	2766441	32.77	137318	6	.	.	.	.	.	100	.	100	.	100	.	.	.	.	.	.	.	.
SAMEA2058115	SAMEA2058115	ERX284440	ERR311159	ERS225268	ERP001592	NA	GN_20329_4088-sc-2013-03-26T10:37:24Z-1603295	PRJEB3144	28348837	SC	Virulent_Australian_Staphylococcus_aureus_ST93__population_structure__transmission_dynamics_and_clinical_correlates	2013-08-07	209398800	98.03	Australia	Australia	NA	2013	2013	NA	NA	NA	MSSA		121		37	2785990	32.74	137173	5	.	.	.	.	.	100	.	100	.	100	.	.	.	.	.	.	.	.
SAMEA2383598	SAMEA2383598	ERX505196	ERR539993	ERS409923	ERP002589	NA	PFESA2673-sc-1863944	PRJEB1915	28679748	SC	Staphylococcus_aureus_global_survey	6/24/14	440033000	100	Brazil	South Central America	NA	2008	2014	NA	NA	Disease	MSSA		121		34	2769900	32.72	181360	5	.	.	.	.	.	100	.	100	.	100	.	.	.	.	.	.	.	.
SAMEA2383635	SAMEA2383635	ERX505233	ERR540030	ERS409960	ERP002589	NA	PFESA2710-sc-1863981	PRJEB1915	28679748	SC	Staphylococcus_aureus_global_survey	6/24/14	466746800	100	Brazil	South Central America	NA	2010	2014	NA	NA	Disease	MSSA		121		41	2759654	32.74	152989	5	.	.	.	.	.	100	.	100	.	100	.	.	.	.	.	.	.	.
SAMEA2384562	SAMEA2384562	ERX513553	ERR554484	ERS410887	ERP002589	12673_2#55	PFESA1511-sc-1864918	PRJEB1915	28679748	SC	Staphylococcus_aureus_global_survey	2014-02-07	486749000	100	USA	North America	NA	2009	2014	NA	NA	Disease	MSSA		121		54	2782113	32.71	88085	5	.	.	.	.	.	100	.	100	.	100	.	.	.	.	.	.	.	.
SAMEA2384662	SAMEA2384662	ERX513653	ERR554584	ERS410987	ERP002589	NA	PFESA1419-sc-1865018	PRJEB1915	28679748	SC	Staphylococcus_aureus_global_survey	2014-02-07	450274200	98.03	Italy	Europe	NA	2004	2014	NA	NA	Disease	MSSA		121		54	2822682	32.73	92577	5	.	.	.	.	.	100	.	100	.	100	.	.	.	.	.	.	.	.
SAMEA2662148	SAMEA2662148	ERX652631	ERR708327	ERS511339	ERP002589	NA	PFESA2964-sc-2029609	PRJEB1915	28679748	SC	Staphylococcus_aureus_global_survey	12/23/14	1562301000	100	NA	NA	NA	NA	2014	NA	NA	NA	MSSA		121		55	2800305	32.69	170663	5	.	.	.	.	.	100	.	100	.	100	.	.	.	.	.	.	.	.
SAMEA2710572	SAMEA2710572	ERX694951	ERR751269	ERS531529	ERP002589	NA	PFESA3497-sc-2108983	PRJEB1915	28679748	SC	Staphylococcus_aureus_global_survey	2015-03-02	468307800	98.03	NA	NA	NA	NA	2015	NA	NA	NA	MSSA		121		52	2819122	32.72	103876	5	.	.	.	.	.	100	.	100	.	100	.	.	.	.	.	.	.	.
SAMEA3448835	SAMEA3448835	ERX1150062	ERR1069912	ERS746387	ERP010698	17175_1#30	DS_004-sc-2315795	PRJEB9575	26806258/28679748	SC	Sequencing_Staphylococcus_aureus_samples_from_Thailand__HICF_	10/13/15	750165000	100	Thailand	SE Asia	NA	2011	2015	NA	Bacteremia	Disease	MSSA		121		34	2830006	32.76	163407	7	.	.	.	.	.	100	.	100	.	100	.	.	.	.	.	100	.	.
SAMEA3448869	SAMEA3448869	ERX1150096	ERR1069946	ERS746421	ERP010698	17175_1#64	DS_056-sc-2315829	PRJEB9575	26806258/28679748	SC	Sequencing_Staphylococcus_aureus_samples_from_Thailand__HICF_	10/13/15	773357750	100	Thailand	SE Asia	NA	2012	2015	NA	Bacteremia	Disease	MSSA		121		45	2858630	32.71	170300	5	.	.	.	.	.	100	.	100	.	100	.	.	.	.	.	.	.	.
SAMEA3448897	SAMEA3448897	ERX1150134	ERR1069984	ERS746459	ERP010698	17175_2#15	KS_011-sc-2315867	PRJEB9575	26806258/28679748	SC	Sequencing_Staphylococcus_aureus_samples_from_Thailand__HICF_	10/13/15	904154000	100	Thailand	SE Asia	NA	2012	2015	NA	Bacteremia	Disease	MSSA		121		27	2829531	32.76	230416	6	.	.	.	.	.	100	.	100	.	100	.	.	.	.	.	100	.	.
SAMEA3448972	SAMEA3448972	ERX1149975	ERR1069825	ERS746534	ERP010698	17138_2#3	US_040-sc-2315943	PRJEB9575	26806258/28679748	SC	Sequencing_Staphylococcus_aureus_samples_from_Thailand__HICF_	10/13/15	801935250	100	Thailand	SE Asia	NA	2011	2015	NA	Bacteremia	Disease	MSSA		121		40	2818104	32.76	230402	5	.	.	.	.	.	100	.	100	.	100	.	.	.	.	.	.	.	.
SAMEA3671671	SAMEA3671671	ERX1222189	ERR1143349	ERS978820	ERP013024	FRN042	FRN042	PRJEB11627	26818676	IFH_MS	WGS of Staphylococcus aureus from the African-German-StaphNetwork	2016-05-02	473294049	98.03	Germany	Europe	NA	2010	2016	NA	Nose	Carriage	MSSA		121		52	2784286	32.75	99320	6	.	.	.	.	.	100	.	100	.	100	.	.	.	.	.	.	.	.
SAMEA3671683	SAMEA3671683	ERX1222201	ERR1143366	ERS978832	ERP013024	FRO057	FRO057	PRJEB11627	26818676	IFH_MS	WGS of Staphylococcus aureus from the African-German-StaphNetwork	2016-05-02	454877998	98.03	Germany	Europe	NA	2010	2016	NA	Wound	Disease	MSSA		121		59	2785306	32.76	109763	5	.	.	.	.	.	100	.	100	.	100	.	.	.	.	.	.	.	.
SAMEA3671697	SAMEA3671697	ERX1222215	ERR1143380	ERS978846	ERP013024	HSN093	HSN093	PRJEB11627	26818676	IFH_MS	WGS of Staphylococcus aureus from the African-German-StaphNetwork	2016-05-02	444814718	98.03	Germany	Europe	NA	2011	2016	NA	Nose	Carriage	MSSA		121		57	2783780	32.75	94314	5	.	.	.	.	.	100	.	100	.	100	.	.	.	.	.	.	.	.
SAMEA3671710	SAMEA3671710	ERX1222228	ERR1143397	ERS978859	ERP013024	ITN011	ITN011	PRJEB11627	26818676	IFH_MS	WGS of Staphylococcus aureus from the African-German-StaphNetwork	2016-05-02	416555142	100	Tanzania	Africa	NA	2011	2016	NA	Nose	Carriage	MSSA		121		39	2837812	32.67	142256	6	.	.	.	.	.	100	.	100	.	100	.	.	.	.	.	100	.	.
SAMEA3671782	SAMEA3671782	ERX1222300	ERR1143487	ERS978931	ERP013024	MMN015	MMN015	PRJEB11627	26818676	IFH_MS	WGS of Staphylococcus aureus from the African-German-StaphNetwork	2016-05-02	466716732	100	Mozambique	Africa	NA	2012	2016	NA	Nose	Carriage	MSSA		121		40	2827152	32.68	155610	7	.	.	.	.	.	100	.	100	.	100	.	.	.	.	.	100	.	.
SAMEA3671788	SAMEA3671788	ERX1222306	ERR1143493	ERS978937	ERP013024	MMN087	MMN087	PRJEB11627	26818676	IFH_MS	WGS of Staphylococcus aureus from the African-German-StaphNetwork	2016-05-02	399749643	100	Mozambique	Africa	NA	2012	2016	NA	Nose	Carriage	MSSA		121		41	2809940	32.7	149200	6	.	.	.	.	.	100	.	100	.	100	.	.	.	.	.	100	.	.
SAMEA3919936	SAMEA3919936	ERX1657239	ERR1586593	ERS1107070	ERP015041	20120224	7f020230-c356-11e5-88b1-3c4a9275d6c6	PRJEB13482	NA	SC	Staphylococcal_Reference_Laboratories__SRL____S__aureus_Structured_Surveys	8/16/16	368779000	98.03	NA	Europe	NA	NA	2016	NA	NA	NA	MSSA		121		37	2790615	32.73	134969	6	.	.	.	.	.	100	.	100	.	100	.	.	.	.	.	.	.	.
SAMEA3929298	SAMEA3929298	ERX1628295	ERR1557539	ERS1116432	ERP015041	20122320	9b3da3a0-c356-11e5-bc69-3c4a9275d6c6	PRJEB13482	NA	SC	Staphylococcal_Reference_Laboratories__SRL____S__aureus_Structured_Surveys	2016-04-08	351922500	98.03	NA	Europe	NA	NA	2016	NA	NA	NA	MSSA		121		35	2786354	32.73	124320	6	.	.	.	.	.	100	.	100	.	100	.	.	.	.	.	.	.	.
SAMEA4008692	SAMEA4008692	ERX1785628	ERR1715394	ERS1179802	ERP014705	4157STDY6409530	a4a95bd0-1376-11e6-b3a6-3c4a9275d6c8	PRJEB13165	31662453	NRS258	_Silent__antibiotic_resistance_genes__an_overlooked_issue_of_considerable_importance_in_antibacterial_chemotherapy_	2016-01-11	388225250	98.03	France	Europe	NA	2002	2016	NA	NA	Disease	MSSA		121		40	2823894	32.66	137109	6	.	.	.	.	.	100	.	100	.	100	.	.	.	.	.	.	.	.
SAMEA4387555	SAMEA4387555	ERX1853056	ERR1789333	ERS1299004	ERP014001	4078STDY6468768	63000270-3f99-11e6-9a3d-3c4a9275d6c8	PRJEB12513	NA	SC	Scottish_Healthcare_Associated_Infection_Prevention_Institute__SHAIPI_	2017-11-01	746851250	98.03	NA	NA	NA	NA	2017	NA	NA	NA	MSSA		121		36	2806937	32.66	113842	5	.	.	.	.	.	100	.	100	.	100	.	.	.	.	.	.	.	.
SAMEA4547397	SAMEA4547397	ERX2011819	ERR1946032	ERS1446576	ERP015041	4075STDY6306260	c9f182c0-c356-11e5-88b1-3c4a9275d6c6	PRJEB13482	NA	SC	Staphylococcal_Reference_Laboratories__SRL____S__aureus_Structured_Surveys	4/25/17	376525748	98.03	NA	Europe	NA	NA	2017	NA	NA	NA	MSSA		121		34	2778427	32.77	122229	2	.	.	.	.	.	.	.	.	.	.	.	.	.	.	.	.	.	.
SAMN03255460	SAMN03255460	SRX981143	SRR1955628	SRS895976	SRP040661	NA	FDAARGOS_21	PRJNA231221	31346170	UMIGS	Database for Reference Grade Microbial Sequences (FDA-ARGOS)	2015-09-04	894862360	100	NA	NA	NA	2014	2015	NA	NA	NA	MSSA		121		59	2867721	32.73	93744	3	.	.	.	.	.	.	.	.	.	.	.	.	.	.	.	.	.	.
SAMN03859816	SAMN03859816	SRX1116168	SRR2124653	SRS1009520	SRP061383	HT20020204	NRS239	PRJNA289526	32231873	NA	Staphylococcus aureus Genome sequencing and assembly	2015-07-11	362644321	98.03	France	Europe	NA	2002	2015	NA	Scalded skin syndrome	Disease	MSSA		121		107	2820116	32.71	43398	2	.	.	.	.	.	.	.	.	.	.	.	.	.	.	.	.	.	.
SAMN04099788	SAMN04099788	SRX1272252	SRR2480617	SRS1079277	SRP063951	NA	C00022832	PRJNA295808	NA	NA	Staphylococcus aureus Raw sequence reads	9/29/15	313990306	94.34	UK	UK	NA	NA	2015	NA	NA	NA	MSSA		121		37	2824896	32.67	137172	5	.	.	.	.	.	100	.	100	.	100	.	.	.	.	.	.	.	.
SAMN06480015	SAMN06480015	SRX2613587	SRR5313874	SRS2024180	SRP101405	NA	SAHU13-0204013	PRJNA357982	NA	SUB2460617	Staphylococcus aureus Genome sequencing and assembly	2018-11-03	102012936	100	Japan	SE Asia	Hiroshima	2013	2018	NA	NA	Disease	MRSA	unclear	121		216	2791325	32.71	32305	5	.	.	.	.	.	100	.	.	.	100	.	.	.	.	.	.	.	.
SAMN06480047	SAMN06480047	SRX2613555	SRR5313842	SRS2024148	SRP101405	NA	SAHU13-0729027	PRJNA357982	NA	SUB2460617	Staphylococcus aureus Genome sequencing and assembly	2018-11-03	154960217	100	Japan	SE Asia	Hiroshima	2013	2018	NA	NA	Disease	MRSA	unclear	121		75	2775319	32.75	72547	8	.	.	.	89.15	.	100	.	100	.	100	.	.	.	.	.	.	.	.
SAMN06480055	SAMN06480055	SRX2613547	SRR5313834	SRS2024140	SRP101405	NA	SAHU13-0920065	PRJNA357982	NA	SUB2460617	Staphylococcus aureus Genome sequencing and assembly	2018-11-03	299828814	100	Japan	SE Asia	Hiroshima	2013	2018	NA	NA	Disease	MRSA	unclear	121		70	2809197	32.7	102944	7	.	.	.	89.15	.	100	.	100	.	100	.	.	.	.	.	.	.	.
SAMN07340901	SAMN07340901	NA	NA	NA	NA	CP022897.1	strain 128	PRJNA393749	NA	University of Munster	NA	8/15/17	2824816	NA	Germany	Europe	Munster	1994	2017	t162	Bacteremia	Disease	MSSA		121		1868	2122059	33.76	1221	1	.	.	.	.	.	.	.	.	.	.	.	.	.	.	.	.	.	.
SAMN07340902	SAMN07340902	NA	NA	NA	NA	CP022898.1	strain 422	PRJNA393749	NA	University of Munster	NA	8/15/15	2824814	NA	Germany	Europe	Munster	1994	2015	t162	Nose	Carriage	MSSA		121		1868	2121837	33.76	1221	1	.	.	.	.	.	.	.	.	.	.	.	.	.	.	.	.	.	.
SAMN08689413	SAMN08689413	SRX3784781	SRR6828687	SRS3037815	SRP051099	NA	2018 Sample 106	PRJNA269675	26941146	SUB3780360	Pathogenic microorganism Genome sequencing	3/14/18	126759714	100	Russia	Asia	Belgorod	2013	2018	NA	NA	Disease	MSSA		121		42	2817655	32.7	114778	6	.	.	.	.	.	100	.	100	.	100	.	.	.	88.94	.	.	.	.
SAMN08689414	SAMN08689414	SRX3784782	SRR6828686	SRS3037814	SRP051099	NA	2018 Sample 107	PRJNA269675	26941146	SUB3780360	Pathogenic microorganism Genome sequencing	3/14/18	128938217	100	Russia	Asia	Belgorod	2013	2018	NA	NA	Disease	MSSA		121		44	2818105	32.7	99320	6	.	.	.	.	.	100	.	100	.	100	.	100	.	.	.	.	.	.
SAMN08689418	SAMN08689418	SRX3784778	SRR6828690	SRS3037813	SRP051099	NA	2018 Sample 111	PRJNA269675	26941146	SUB3780360	Pathogenic microorganism Genome sequencing	3/14/18	163267019	100	Russia	Asia	Belgorod	2013	2018	NA	NA	Disease	MSSA		121		44	2822318	32.69	137128	6	.	.	.	.	.	100	.	100	.	100	.	.	.	.	.	.	.	.
SAMN08689419	SAMN08689419	SRX3784775	SRR6828693	SRS3037809	SRP051099	NA	2018 Sample 112	PRJNA269675	26941146	SUB3780360	Pathogenic microorganism Genome sequencing	3/14/18	232674749	100	Russia	Asia	Belgorod	2013	2018	NA	NA	Disease	MSSA		121		40	2840405	32.67	137174	7	.	.	.	.	.	100	.	100	.	100	.	.	.	.	.	.	.	.
SAMN08689421	SAMN08689421	SRX3784773	SRR6828695	SRS3037806	SRP051099	NA	2018 Sample 114	PRJNA269675	26941146	SUB3780360	Pathogenic microorganism Genome sequencing	3/14/18	201754822	100	Russia	Asia	Belgorod	2013	2018	NA	NA	Disease	MSSA		121		41	2832167	32.68	137261	7	.	.	.	.	.	100	100	100	.	.	.	.	.	.	.	.	.	.
SAMN08689423	SAMN08689423	SRX3784783	SRR6828685	SRS3037816	SRP051099	NA	2018 Sample 116	PRJNA269675	26941146	SUB3780360	Pathogenic microorganism Genome sequencing	3/14/18	216729185	100	Russia	Asia	Belgorod	2013	2018	NA	NA	Disease	MSSA		121		42	2832292	32.68	137261	6	.	.	.	.	.	100	100	100	.	.	.	.	.	.	.	.	.	.
SAMN08717774	SAMN08717774	SRX4814971	SRR7983591	SRS3890297	SRP164627	NA	SR048	PRJNA400143	30424799	SUB4605750	Staphylococcus aureus epidemiology in paediatric hospital	2018-10-10	83917366	98.03	Italy	Europe	NA	2015	2018	NA	NA	Disease	MSSA		121		97	2825774	32.69	66221	5	.	.	.	.	.	100	.	100	.	100	.	.	.	.	.	.	.	.
SAMN08717775	SAMN08717775	SRX4814972	SRR7983590	SRS3890298	SRP164627	NA	SR052	PRJNA400143	30424799	SUB4605750	Staphylococcus aureus epidemiology in paediatric hospital	2018-10-10	123019157	98.03	Italy	Europe	NA	2015	2018	NA	Wound	Disease	MSSA		121		73	2825987	32.68	86904	5	.	.	.	.	.	100	.	100	.	100	.	.	.	.	.	.	.	.
SAMN08815270	SAMN08815270	SRX3882944	SRR6938425	SRS3122331	SRP137089	H111960095-121-2	MMMOSAM:bb52c0ea-41c3-497a-bbfd-9ce30d181ce5	PRJNA445516	29925638	Colindale 397	Staphylococcus aureus Raw sequence reads	2018-05-04	307596400	100	England	UK	London	2014	2018	NA	NA	Disease	MSSA		121		51	2762966	32.75	102731	5	.	.	.	.	.	100	.	100	.	100	.	.	.	.	.	.	.	.
SAMEA103891562	SAMEA103891562	ERX2552212	ERR2533791	ERS1580730	ERP014705	4157STDY6748604	0786ca50-f9c0-11e6-942e-3c4a9275d6c8	PRJEB13165	31662453	C2	_Silent__antibiotic_resistance_genes__an_overlooked_issue_of_considerable_importance_in_antibacterial_chemotherapy_	4/24/18	401073500	100	NA	NA	NA	NA	2018	NA	NA	NA	MSSA		123		47	2809383	32.67	132175	7	.	.	.	.	.	100	.	100	.	100	.	.	.	.	.	.	.	.
SAMEA103891563	SAMEA103891563	ERX2552213	ERR2533792	ERS1580731	ERP014705	4157STDY6748605	079967f0-f9c0-11e6-942e-3c4a9275d6c8	PRJEB13165	31662453	C3	_Silent__antibiotic_resistance_genes__an_overlooked_issue_of_considerable_importance_in_antibacterial_chemotherapy_	4/24/18	405340250	100	NA	NA	NA	NA	2018	NA	NA	NA	MSSA		123		43	2809052	32.67	132175	7	.	.	.	.	.	100	.	100	.	100	.	.	.	.	.	.	.	.
SAMEA103948852	SAMEA103948852	ERX1964545	ERR1904139	ERS1638020	ERP022272	Patient 8, eczema site 1	PSAE008-E1-C3	PRJEB20148	28951239	St Andrews Bioinformatics Unit	Micro-epidemiology of S. aureus colonisation in atopic eczema disease flares.	9/14/17	212192526	100	Scottland	UK	Dundee	2015	2017	NA	Dermatitis	Disease	MSSA		123		50	2771150	32.77	109614	6	.	.	.	.	.	100	.	100	.	100	.	.	.	.	.	.	.	.
SAMEA103948865	SAMEA103948865	ERX1964558	ERR1904152	ERS1638033	ERP022272	Patient 8, nose	PSAE008-NC1	PRJEB20148	28951239	St Andrews Bioinformatics Unit	Micro-epidemiology of S. aureus colonisation in atopic eczema disease flares.	9/14/17	181188024	100	Scottland	UK	Dundee	2015	2017	NA	Nose	Carriage	MSSA		123		77	2767376	32.78	63002	6	.	.	.	.	.	83.99	.	100	.	100	.	.	.	.	.	.	.	.
SAMEA104137273	SAMEA104137273	ERX2073754	ERR2014172	ERS1796291	ERP023713	70432_S115	70432_S115	PRJEB21460	29208121	STATENS SERUM INSTITUT	Whole-genome sequencing of bloodstream Staphylococcus aureus isolates does not distinguish bacteraemia from endocarditis	6/22/17	665513291	100	Denmark	Europe	Copenhagen	2010	2017	NA	Bacteremia	Disease	MSSA		123		42	2764051	32.75	131646	6	.	.	.	.	.	100	.	100	.	100	.	.	.	.	.	.	.	.
SAMEA1317247	SAMEA1317247	ERX197776	ERR223116	ERS072021	ERP000871	NA	ASASM57-sc-2012-10-24T15:33:25Z-1303780	PRJEB2655	28870171/29026654	SC	Diversity_of_MRSA	1/21/13	620800800	100	NA	NA	NA	NA	2013	NA	NA	NA	MSSA		123		55	2802312	32.67	119063	7	.	.	.	.	.	100	.	100	.	100	.	.	.	.	.	.	.	.
SAMEA1464135	SAMEA1464135	ERX092338	ERR114903	ERS072384	ERP001009	7305_6#64	ASASM298-sc-2012-10-24T15:37:58Z-1303991	PRJEB2755	26969225	SC	Staphylococcus_aureus__MSSA__study	4/23/12	465881850	100	England	UK	Cambridge	2009	2012	NA	NA	NA	MSSA		123		49	2753825	32.72	118886	6	.	.	.	.	.	100	.	100	.	100	.	.	.	.	.	.	.	.
SAMEA1523319	SAMEA1523319	ERX148009	ERR172067	ERS133835	ERP001009	NA	ASASM429-sc-2012-10-24T15:40:33Z-1409098	PRJEB2755	26969225	SC	Staphylococcus_aureus__MSSA__study	9/25/12	385674400	100	England	UK	Cambridge	2011	2012	NA	NA	NA	MSSA		123		56	2798378	32.67	103231	6	.	.	.	.	.	100	.	100	.	100	.	.	.	.	.	.	.	.
SAMEA2059711	SAMEA2059711	ERX287429	ERR314281	ERS225285	ERP001592	NA	GN_ss_255-sc-2013-03-26T10:37:42Z-1603312	PRJEB3144	28348837	SC	Virulent_Australian_Staphylococcus_aureus_ST93__population_structure__transmission_dynamics_and_clinical_correlates	7/15/13	138112500	100	Australia	Australia	NA	2013	2013	NA	NA	NA	MSSA		123		35	2782726	32.75	132188	6	.	.	.	.	.	100	.	100	.	100	.	.	.	.	.	.	.	.
SAMEA2384338	SAMEA2384338	ERX513331	ERR554262	ERS410663	ERP002589	NA	PFESA1776-sc-1864693	PRJEB1915	28679748	SC	Staphylococcus_aureus_global_survey	2014-02-07	327069600	100	Sweden	Europe	NA	2009	2014	NA	NA	Disease	MSSA		123		60	2838983	32.67	107307	6	.	.	.	.	.	100	.	100	.	100	.	.	.	.	.	.	.	.
SAMEA3924094	SAMEA3924094	ERX1666424	ERR1595838	ERS1111228	ERP015041	20121470	9108e070-c356-11e5-bc69-3c4a9275d6c6	PRJEB13482	NA	SC	Staphylococcal_Reference_Laboratories__SRL____S__aureus_Structured_Surveys	8/23/16	278194500	100	NA	Europe	NA	NA	2016	NA	NA	NA	MSSA		123		41	2801368	32.67	132238	7	.	.	.	.	.	100	.	100	.	100	.	.	.	.	.	.	.	.
SAMEA3929618	SAMEA3929618	ERX1711440	ERR1641119	ERS1116752	ERP015041	20123604	ae007ee0-c356-11e5-bc69-3c4a9275d6c6	PRJEB13482	NA	SC	Staphylococcal_Reference_Laboratories__SRL____S__aureus_Structured_Surveys	9/20/16	506624250	100	NA	Europe	NA	NA	2016	NA	NA	NA	MSSA		123		36	2766954	32.75	114524	6	.	.	.	.	.	100	.	100	.	100	.	.	.	.	.	.	.	.
SAMEA4008782	SAMEA4008782	ERX1785716	ERR1715482	ERS1179892	ERP014705	4157STDY6409620	af1a8bc0-1376-11e6-b3a6-3c4a9275d6c8	PRJEB13165	31662453	G31	_Silent__antibiotic_resistance_genes__an_overlooked_issue_of_considerable_importance_in_antibacterial_chemotherapy_	2016-01-11	328962750	100	NA	NA	NA	NA	2016	NA	NA	NA	MSSA		123		37	2804293	32.68	132111	6	.	.	.	.	.	100	.	100	.	100	.	.	.	.	.	.	.	.
SAMEA4008808	SAMEA4008808	ERX1785741	ERR1715507	ERS1179918	ERP014705	4157STDY6409646	b0430630-1376-11e6-b3a6-3c4a9275d6c8	PRJEB13165	31662453	Y11	_Silent__antibiotic_resistance_genes__an_overlooked_issue_of_considerable_importance_in_antibacterial_chemotherapy_	2016-01-11	327715250	100	UK	UK	NA	1998	2016	NA	NA	Disease	MSSA		123		37	2795480	32.7	132160	6	.	.	.	.	.	100	.	100	.	100	.	.	.	.	.	.	.	.
SAMEA4008809	SAMEA4008809	ERX1785742	ERR1715508	ERS1179919	ERP014705	4157STDY6409647	b04eed10-1376-11e6-b3a6-3c4a9275d6c8	PRJEB13165	31662453	Y12	_Silent__antibiotic_resistance_genes__an_overlooked_issue_of_considerable_importance_in_antibacterial_chemotherapy_	2016-01-11	308320000	100	UK	UK	NA	1998	2016	NA	NA	Disease	MSSA		123		35	2765947	32.75	132235	6	.	.	.	.	.	100	.	100	.	100	.	.	.	.	.	.	.	.
SAMEA4362382	SAMEA4362382	ERX1855418	ERR1791695	ERS1273831	ERP016546	SAUR_69	946f72c0-4e79-11e6-9a3d-3c4a9275d6c8	PRJEB14869	31640771	SC	Composition_of_the_human_micobiome_in_granulomatosis_with_polyangiitis__A_pilot_study	2017-11-01	1721584000	100	UK	UK	Cambridge	2015	2017	NA	Nose	Carriage	MSSA		123		40	2765395	32.75	132120	6	.	.	.	.	.	100	.	100	.	100	.	.	.	.	.	.	.	.
SAMEA4387231	SAMEA4387231	ERX1852976	ERR1789253	ERS1298680	ERP014001	4078STDY6468687	5bbe1970-3f99-11e6-9a3d-3c4a9275d6c8	PRJEB12513	NA	SC	Scottish_Healthcare_Associated_Infection_Prevention_Institute__SHAIPI_	2017-11-01	791424750	100	NA	NA	NA	NA	2017	NA	NA	NA	MSSA		123		34	2764716	32.74	132199	6	.	.	.	.	.	100	.	100	.	100	.	.	.	.	.	.	.	.
SAMEA4387412	SAMEA4387412	ERX1852860	ERR1789137	ERS1298861	ERP014001	4078STDY6468570	535340d0-3f99-11e6-9a3d-3c4a9275d6c8	PRJEB12513	NA	SC	Scottish_Healthcare_Associated_Infection_Prevention_Institute__SHAIPI_	2017-11-01	859418000	100	NA	NA	NA	NA	2017	NA	NA	NA	MSSA		123		36	2762213	32.74	118968	6	.	.	.	.	.	100	.	100	.	100	.	.	.	.	.	.	.	.
SAMEA4547045	SAMEA4547045	ERX1972180	ERR1911700	ERS1446224	ERP015041	4075STDY6305905	bdde1480-c356-11e5-bc69-3c4a9275d6c6	PRJEB13482	NA	SC	Staphylococcal_Reference_Laboratories__SRL____S__aureus_Structured_Surveys	2017-04-04	325728140	100	NA	Europe	NA	NA	2017	NA	NA	NA	MSSA		123		36	2769802	32.76	118974	6	.	.	.	.	.	100	.	100	.	100	.	.	.	.	.	.	.	.
SAMEA4547298	SAMEA4547298	ERX2011767	ERR1945980	ERS1446477	ERP015041	4075STDY6306208	c811ed50-c356-11e5-88b1-3c4a9275d6c6	PRJEB13482	NA	SC	Staphylococcal_Reference_Laboratories__SRL____S__aureus_Structured_Surveys	4/25/17	289508374	100	NA	Europe	NA	NA	2017	NA	NA	NA	MSSA		123		37	2776322	32.76	132241	7	.	.	.	.	.	100	.	100	.	100	.	.	.	.	.	.	.	.
SAMEA4553028	SAMEA4553028	ERX1952258	ERR1891760	ERS1452207	ERP014705	4157STDY6556469	70b93fe0-6f59-11e6-a83e-3c4a9275d6c8	PRJEB13165	31662453	A83	_Silent__antibiotic_resistance_genes__an_overlooked_issue_of_considerable_importance_in_antibacterial_chemotherapy_	3/24/17	479244000	100	UK	UK	NA	NA	2017	NA	NA	Disease	MSSA		123		39	2809905	32.67	132158	6	.	.	.	.	.	100	.	100	.	100	.	.	.	.	.	.	.	.
SAMN03289631	SAMN03289631	SRX1051483	SRR2054014	SRS955576	SRP059204	NA	10T039059a	PRJNA270998	24336829	NA	Whole-genome sequencing shows that patient-to-patient transmission rarely accounts for acquisition of Staphylococcus aureus in an Intensive Care Unit	7/29/15	333955800	100	England	UK	Brighton	2010	2015	NA	Nose	Carriage	MSSA		123		46	2765472	32.76	111164	6	.	.	.	.	.	100	.	100	.	100	.	.	.	.	.	.	.	.
SAMN05336536	SAMN05336536	SRX1884783	SRR3728425	SRS1534636	SRP077575	H255_M08	MMMOSAM:84c1aae2-acf3-480c-b288-ddc772815fc6	PRJNA324190	27863959	NA	Staphylococcus aureus Raw sequence reads	5/19/17	286114196	100	England	UK	Brighton	2012	2017	NA	Nose	Carriage	MSSA		123		35	2783387	32.75	132298	6	.	.	.	.	.	100	.	100	.	100	.	.	.	.	.	.	.	.
SAMN05336821	SAMN05336821	SRX1885109	SRR3728750	SRS1535759	SRP077575	PR421	MMMOSAM:a936f853-5410-4f15-a63e-67b4be4b7e2f	PRJNA324190	27863959	NA	Staphylococcus aureus Raw sequence reads	5/19/17	346124314	100	England	UK	Brighton	2012	2017	NA	Nose	Carriage	MSSA		123		36	2769243	32.76	132242	6	.	.	.	.	.	100	.	100	.	100	.	.	.	.	.	.	.	.
SAMN05336942	SAMN05336942	SRX1885264	SRR3728944	SRS1536017	SRP077575	H155_M14	MMMOSAM:b84f6ff9-b3bb-4f72-b225-731474831642	PRJNA324190	27863959	NA	Staphylococcus aureus Raw sequence reads	5/19/17	250119722	100	England	UK	Brighton	2012	2017	NA	Nose	Carriage	MSSA		123		37	2811925	32.69	132297	7	.	.	.	.	.	100	.	100	.	100	.	.	.	.	.	.	.	.
SAMN05339929	SAMN05339929	SRX1887470	SRR3731516	SRS1538187	SRP077575	H255_M07	MMMOSAM:3493890e-818e-4a7c-a756-60a58cc03c33	PRJNA324190	27863959	NA	Staphylococcus aureus Raw sequence reads	5/19/17	158659928	100	England	UK	Brighton	2012	2017	NA	Nose	Carriage	MSSA		123		36	2784080	32.75	132298	6	.	.	.	.	.	100	.	100	.	100	.	.	.	.	.	.	.	.
SAMN05340235	SAMN05340235	SRX1886625	SRR3730446	SRS1537073	SRP077575	H255_M09	MMMOSAM:3efdc8cb-118e-4c66-9178-f8190c65788b	PRJNA324190	27863959	NA	Staphylococcus aureus Raw sequence reads	5/19/17	325706396	100	England	UK	Brighton	2012	2017	NA	Nose	Carriage	MSSA		123		36	2784388	32.75	132298	6	.	.	.	.	.	100	.	100	.	100	.	.	.	.	.	.	.	.
SAMN05340319	SAMN05340319	SRX1886667	SRR3730488	SRS1537113	SRP077575	PR416	MMMOSAM:443dba0d-8548-4cb1-ab76-7f4aee95e433	PRJNA324190	27863959	NA	Staphylococcus aureus Raw sequence reads	5/19/17	406281506	100	England	UK	Brighton	2012	2017	NA	Nose	Carriage	MSSA		123		36	2769674	32.76	132242	6	.	.	.	.	.	100	.	100	.	100	.	.	.	.	.	.	.	.
SAMN05344880	SAMN05344880	SRX1887769	SRR3731860	SRS1538552	SRP077575	H255_M06	MMMOSAM:049ca73d-bb78-4a59-bdbb-63ab7c5412d5	PRJNA324190	27863959	NA	Staphylococcus aureus Raw sequence reads	5/19/17	201450610	100	England	UK	Brighton	2012	2017	NA	Nose	Carriage	MSSA		123		36	2784699	32.75	132298	6	.	.	.	.	.	100	.	100	.	100	.	.	.	.	.	.	.	.
SAMN06320790	SAMN06320790	SRX2551631	SRR5244941	SRS1969541	SRP099224	NA	6-46279CC121	PRJNA374337	29720527	T_Gen	Rapid typing of Staphylococcus aureus CC8 strains	2017-01-07	101000000	100	NA	NA	NA	NA	2017	NA	NA	NA	MSSA		123		49	2797011	32.67	107307	6	.	.	.	.	.	100	.	100	.	100	.	.	.	.	.	.	.	.
SAMEA4394887	SAMEA4394887	ERX1830572	ERR1765003	ERS1306336	ERP017141	Kenyaseq6547326	edccb610-6874-11e6-821c-3c4a9275d6c8	PRJEB15413	NA	SC	Kenyan_MRSA_seq	12/20/16	380104000	100	Kenya	Africa	NA	NA	2016	NA	NA	NA	MSSA		152		38	2760237	32.7	148929	5	.	.	.	.	.	100	.	100	.	100	.	.	.	.	.	100	.	.
SAMEA3180986	SAMEA3180986	ERX956413	ERR876850	ERS633848	ERP002589	NA	PFE2901-sc-2177157	PRJEB1915	28679748	SC	Staphylococcus_aureus_global_survey	2015-12-05	546210800	96.43	USA	North America	NA	2012	2015	NA	NA	Carriage	MSSA		188	CC1	28	2739905	32.72	208939	1	.	.	.	.	.	.	.	.	.	.	.	.	.	.	.	.	.	.
SAMEA3181007	SAMEA3181007	ERX956434	ERR876871	ERS633869	ERP002589	NA	PFE2963-sc-2177178	PRJEB1915	28679748	SC	Staphylococcus_aureus_global_survey	2015-12-05	514901200	96.43	USA	North America	NA	2012	2015	NA	NA	Carriage	MSSA		188	CC1	27	2742686	32.73	208751	1	.	.	.	.	.	.	.	.	.	.	.	.	.	.	.	.	.	.
SAMEA3181070	SAMEA3181070	ERX950103	ERR870502	ERS633932	ERP002589	NA	PFE3041-sc-2177241	PRJEB1915	28679748	SC	Staphylococcus_aureus_global_survey	2015-06-05	418567400	96.43	USA	North America	NA	2012	2015	NA	NA	Carriage	MSSA		188	CC1	29	2740728	32.72	208751	1	.	.	.	.	.	.	.	.	.	.	.	.	.	.	.	.	.	.
SAMEA3181180	SAMEA3181180	ERX956503	ERR876940	ERS634042	ERP002589	NA	PFE3101-sc-2177350	PRJEB1915	28679748	SC	Staphylococcus_aureus_global_survey	2015-12-05	449624000	96.43	USA	North America	NA	2012	2015	NA	NA	Carriage	MSSA		188	CC1	26	2741345	32.73	271847	1	.	.	.	.	.	.	.	.	.	.	.	.	.	.	.	.	.	.
SAMN08131521	SAMN08131521	SRX3444102	SRR6347057	SRS2734710	SRP126135	COP569	MMMOSAM:a9e0e811-6eac-472b-a28f-9b77e75eb218	PRJNA418899	30794157	NA	Staphylococcus aureus Raw sequence reads	2017-06-12	430647121	100	Cambodia	SE Asia	Siem Reap	2008	2017	NA	Nose	Carriage	MSSA		188	CC1	19	2767391	32.71	460740	5	.	.	.	.	.	100	.	100	.	100	.	.	.	.	.	100	.	.
SAMN08131809	SAMN08131809	SRX3444484	SRR6347185	SRS2735089	SRP126135	PYO490	MMMOSAM:236089b9-414f-4c1a-bba2-29f75cb83821	PRJNA418899	30794157	NA	Staphylococcus aureus Raw sequence reads	2017-06-12	450533347	100	Cambodia	SE Asia	Siem Reap	2007	2017	NA	Myositis	Disease	MSSA		188	CC1	27	2792528	32.73	333164	9	.	.	.	89.15	.	100	.	100	.	100	.	.	100	.	.	.	.	100
SAMEA2041052	SAMEA2041052	ERX646254	ERR701991	ERS197732	ERP001637	MPROS0617	MPROS0617-sc-2012-12-11T11:09:27Z-1523365	PRJEB3174	27122590	SC	Staphylococcus aureus (MPROS) study	12/16/14	473225200	100	UK	UK	NA	2012	2014	NA	NA	NA	MRSA	SCCmec_type_IVd(2B)	361		49	2789581	32.69	148663	12	.	100	.	.	100	100.00;100.00	100	100.00;100.00	.	100	.	.	.	.	.	.	.	.
SAMEA2663923	SAMEA2663923	ERX658796	ERR714874	ERS511934	ERP001637	MPROS1255	MPROS1255-sc-2029972	PRJEB3174	27122590	SC	Staphylococcus aureus (MPROS) study	2015-08-01	488610600	100	UK	UK	NA	2012	2015	NA	NA	NA	MRSA	SCCmec_type_IVd(2B)	361		45	2786211	32.69	151169	11	.	100	.	.	100	100.00;100.00	100	100.00;100.00	.	100	.	.	.	.	.	.	.	.
SAMEA2664086	SAMEA2664086	ERX680984	ERR737293	ERS512097	ERP001637	MPROS1575	MPROS1575-sc-2030158	PRJEB3174	27122590	SC	Staphylococcus aureus (MPROS) study	1/20/15	419088800	100	UK	UK	NA	2012	2015	NA	NA	NA	MRSA	SCCmec_type_IVd(2B)	361		50	2785467	32.69	135327	11	.	100	.	.	100	100.00;100.00	100	100.00;100.00	.	100	.	.	.	.	.	.	.	.
SAMEA2665031	SAMEA2665031	ERX680644	ERR736953	ERS513042	ERP001637	MPROS2368	MPROS2368-sc-2031296	PRJEB3174	27122590	SC	Staphylococcus aureus (MPROS) study	1/20/15	407032000	100	UK	UK	NA	2012	2015	NA	NA	NA	MRSA	SCCmec_type_IVd(2B)	361		47	2789050	32.69	148663	12	.	100	.	.	100	100.00;100.00	100	100.00;100.00	.	100	.	.	.	.	.	.	.	.
SAMN06640141	SAMN06640141	SRX2664933	SRR5369601	SRS2066636	SRP102383	NA	PS-177b	PRJNA380282	29093105	SUB2514227	Staphylococcus aureus Raw sequence reads	2017-09-11	350468800	92	USA	North America	Boston, MA	2016	2017	NA	Sputum	Disease	MSSA		474	CC1	156	2940228	32.71	139824	7	.	.	99.87	.	.	100	.	100	.	100	.	.	.	.	.	.	100	.
MSSA_SSSS_01	NA	NA	NA	NA	NA	NA	MSSA_SSSS_01	NA	NA	University of Central Florida	NA	NA	NA	NA	USA	North America	NA	2019	1900	NA	Skin	Disease	MSSA		582	CC15	1	2792190	32.89	2792190	5	.	.	.	.	.	100	.	99.94	.	100	.	.	.	.	.	.	.	.
SA_00759	NA	NA	NA	NA	NA	NA	SA_00759	NA	NA	University of Central Florida	NA	NA	NA	NA	USA	North America	NA	2019	1900	NA	Nose	Carriage	MSSA		582	CC15	27	2742199	32.73	168703	5	.	.	.	.	.	100	.	99.94	.	100	.	.	.	.	.	.	.	.
SAMEA104137080	SAMEA104137080	ERX2073561	ERR2013979	ERS1796098	ERP023713	39289_S6	39289_S6	PRJEB21460	29208121	STATENS SERUM INSTITUT	Whole-genome sequencing of bloodstream Staphylococcus aureus isolates does not distinguish bacteraemia from endocarditis	6/22/17	314902103	100	Denmark	Europe	Copenhagen	2003	2017	NA	Endocarditis	Disease	MSSA		582	CC15	17	2719138	32.73	390862	5	.	.	.	.	.	100	.	99.94	.	100	.	.	.	.	.	.	.	.
SAMEA104188234	SAMEA104188234	ERX2118789	ERR2059732	ERS1847252	ERP024308	clinical isolate of S. aureus	Lib-653	PRJEB21991	NA	ROBERT KOCH-INSTITUTE	Sequence based typing at the German Reference Centre for staphylococci - the next generation	11/15/17	262170048	100	Germany	Europe	NA	2014	2017	t084	Umbilical swab	Disease	MSSA		582	CC15	36	2727473	32.72	197453	5	.	.	.	.	.	100	.	82.25	.	100	.	.	.	.	.	.	.	.
SAMEA2340676	SAMEA2340676	ERX385456	ERR419159	ERS398347	ERP004655	C00013326	H33244	PRJEB5261	24501024	UNIVERISTY OF OXFORD	Prediction of Staphylococcus aureus antimicrobial resistance from whole genome sequencing	2014-01-02	336933600	100	England	UK	Oxfordshire	2011	2014	NA	Bacteremia	Disease	MSSA		582	CC15	45	2771149	32.73	185705	4	.	.	.	.	.	100	.	.	.	.	.	.	.	.	.	.	.	.
SAMEA2383871	SAMEA2383871	ERX513150	ERR554081	ERS410196	ERP002589	NA	PFESA2362-sc-1864220	PRJEB1915	28679748	SC	Staphylococcus_aureus_global_survey	2014-02-07	376165000	100	Sweden	Europe	NA	2010	2014	NA	NA	Disease	MSSA		582	CC15	27	2705413	32.69	167533	5	.	.	.	.	.	100	.	99.94	.	100	.	.	.	.	.	.	.	.
SAMEA2384246	SAMEA2384246	ERX513239	ERR554170	ERS410571	ERP002589	NA	PFESA1875-sc-1864600	PRJEB1915	28679748	SC	Staphylococcus_aureus_global_survey	2014-02-07	344775600	100	Sweden	Europe	NA	2010	2014	NA	NA	Disease	MSSA		582	CC15	29	2752080	32.71	152561	5	.	.	.	.	.	100	.	99.94	.	100	.	.	.	.	.	.	.	.
SAMEA2384331	SAMEA2384331	ERX513324	ERR554255	ERS410656	ERP002589	NA	PFESA1769-sc-1864686	PRJEB1915	28679748	SC	Staphylococcus_aureus_global_survey	2014-02-07	361214600	96.56	Sweden	Europe	NA	2009	2014	NA	NA	Disease	MSSA		582	CC15	27	2708413	32.7	174554	5	.	.	.	.	.	100	.	99.94	.	100	.	.	.	.	.	.	.	.
SAMEA2384386	SAMEA2384386	ERX513378	ERR554309	ERS410711	ERP002589	NA	PFESA1824-sc-1864741	PRJEB1915	28679748	SC	Staphylococcus_aureus_global_survey	2014-02-07	331802000	100	Sweden	Europe	NA	2009	2014	NA	NA	Disease	MSSA		582	CC15	40	2765813	32.72	152561	5	.	.	.	.	.	100	.	99.94	.	100	.	.	.	.	.	.	.	.
SAMEA2384566	SAMEA2384566	ERX513557	ERR554488	ERS410891	ERP002589	12673_2#59	PFESA1515-sc-1864922	PRJEB1915	28679748	SC	Staphylococcus_aureus_global_survey	2014-02-07	542657600	100	USA	North America	NA	2009	2014	NA	NA	Disease	MSSA		582	CC15	32	2706808	32.7	148260	5	.	.	.	.	.	100	.	99.94	.	100	.	.	.	.	.	.	.	.
SAMEA24693418	SAMEA24693418	ERX1820809	ERR1753418	ERS1471039	ERP020502	NA	sam_132558_20161209_33_ls	PRJEB18560	28317091	DTU-GE	Diversity of Staphylococcus aureus clonal complex in Atopic Dermatitis	2017-01-02	188256724	100	Denmark	Europe	NA	2015	2017	NA	Wound	Disease	MSSA		582	CC15	39	2764332	32.73	169639	6	.	.	.	.	.	100	.	99.94	.	100	.	.	.	.	.	.	.	.
SAMEA24723418	SAMEA24723418	ERX1820849	ERR1753458	ERS1471079	ERP020502	NA	sam_132558_20161209_67_n	PRJEB18560	28317091	DTU-GE	Diversity of Staphylococcus aureus clonal complex in Atopic Dermatitis	2017-01-02	218095328	100	Denmark	Europe	NA	2013	2017	NA	Nose	Carriage	MSSA		582	CC15	21	2775923	32.73	318935	5	.	.	.	.	.	100	.	99.94	.	100	.	.	.	.	.	.	.	.
SAMEA3359027	SAMEA3359027	ERX1045231	ERR968253	ERS712581	ERP010254	10_Run_R	10-sc-2284120	PRJEB9173	NA	SC	Lung_Culturomics	7/21/15	517402500	100	NA	NA	NA	NA	2015	NA	NA	NA	MSSA		582	CC15	18	2766503	32.73	437197	6	.	.	.	.	.	100	.	99.94	.	100	.	.	.	.	.	.	.	.
SAMN03289587	SAMN03289587	SRX1051402	SRR2053933	SRS955659	SRP059204	NA	10T018104b	PRJNA270998	24336829	NA	Whole-genome sequencing shows that patient-to-patient transmission rarely accounts for acquisition of Staphylococcus aureus in an Intensive Care Unit	7/29/15	361624000	100	England	UK	Brighton	2010	2015	NA	Perineum	Carriage	MSSA		582	CC15	34	2773548	32.72	138747	5	.	.	.	.	.	100	.	99.94	.	100	.	.	.	.	.	.	.	.
SAMN04939716	SAMN04939716	NA	NA	NA	NA	CP015645.1	strain 08-02119	PRJNA321000	NA	Robert Koch Institut	NA	NA	2796894	NA	Germany	Europe	NA	2008	NA	t084	Wound	Disease	MSSA		582	CC15	1	2796894	32.88	2796894	5	.	.	.	.	.	100	.	99.94	.	100	.	.	.	.	.	.	.	.
SAMN05336750	SAMN05336750	SRX1885037	SRR3728679	SRS1535668	SRP077575	H106_M10	MMMOSAM:9fc2a459-5304-4699-98e8-a845b9b4e7f9	PRJNA324190	27863959	NA	Staphylococcus aureus Raw sequence reads	5/19/17	399212894	100	England	UK	Brighton	2012	2017	NA	Nose	Carriage	MSSA		582	CC15	24	2761279	32.73	249933	5	.	.	.	.	.	100	.	99.94	.	100	.	.	.	.	.	.	.	.
SAMN05336919	SAMN05336919	SRX1885253	SRR3728931	SRS1536005	SRP077575	H106_Ex01	MMMOSAM:b72a9483-c66b-4a6b-a94f-bfc38ce4abca	PRJNA324190	27863959	NA	Staphylococcus aureus Raw sequence reads	5/19/17	368638716	100	England	UK	Brighton	2011	2017	NA	Throat	Carriage	MSSA		582	CC15	22	2761903	32.74	389591	5	.	.	.	.	.	100	.	99.94	.	100	.	.	.	.	.	.	.	.
SAMN05336965	SAMN05336965	SRX1885287	SRR3728967	SRS1536046	SRP077575	H106_M11	MMMOSAM:bc222cea-41c3-43b6-9db6-a7f3759fd862	PRJNA324190	27863959	NA	Staphylococcus aureus Raw sequence reads	5/19/17	382025470	100	England	UK	Brighton	2012	2017	NA	Nose	Carriage	MSSA		582	CC15	22	2761133	32.74	318754	5	.	.	.	.	.	100	.	99.94	.	100	.	.	.	.	.	.	.	.
SAMN05336972	SAMN05336972	SRX1885294	SRR3728974	SRS1536057	SRP077575	PR595	MMMOSAM:bdba7e8a-b96b-41ed-9bbe-d690b7ecda4e	PRJNA324190	27863959	NA	Staphylococcus aureus Raw sequence reads	5/19/17	374661804	100	England	UK	Brighton	2012	2017	NA	Nose	Carriage	MSSA		582	CC15	25	2774968	32.72	278767	5	.	.	.	.	.	100	.	99.94	.	100	.	.	.	.	.	.	.	.
SAMN05337150	SAMN05337150	SRX1885472	SRR3729152	SRS1536237	SRP077575	PR587	MMMOSAM:d49bfa19-5460-4bda-9c49-b5582fceeb8c	PRJNA324190	27863959	NA	Staphylococcus aureus Raw sequence reads	5/19/17	287630840	100	England	UK	Brighton	2012	2017	NA	Perineum	Carriage	MSSA		582	CC15	23	2773595	32.73	278767	5	.	.	.	.	.	100	.	99.94	.	100	.	.	.	.	.	.	.	.
SAMN05337403	SAMN05337403	SRX1885504	SRR3729181	SRS1536263	SRP077575	H106_M08	MMMOSAM:d8033a40-7be7-4298-87d8-2889010afb16	PRJNA324190	27863959	NA	Staphylococcus aureus Raw sequence reads	5/19/17	535440866	100	England	UK	Brighton	2012	2017	NA	Nose	Carriage	MSSA		582	CC15	19	2762934	32.74	389591	5	.	.	.	.	.	100	.	99.94	.	100	.	.	.	.	.	.	.	.
SAMN05337462	SAMN05337462	SRX1885561	SRR3729238	SRS1536323	SRP077575	PR586	MMMOSAM:e0162127-3931-4e17-a869-6a8185f2f474	PRJNA324190	27863959	NA	Staphylococcus aureus Raw sequence reads	5/19/17	307680318	100	England	UK	Brighton	2012	2017	NA	Nose	Carriage	MSSA		582	CC15	25	2781266	32.72	278767	5	.	.	.	.	.	100	.	99.94	.	100	.	.	.	.	.	.	.	.
SAMN05340398	SAMN05340398	SRX1886746	SRR3730567	SRS1537197	SRP077575	H106_M14	MMMOSAM:4dba8be4-8ce9-40d8-b488-54cbfff56216	PRJNA324190	27863959	NA	Staphylococcus aureus Raw sequence reads	5/19/17	123796746	100	England	UK	Brighton	2012	2017	NA	Nose	Carriage	MSSA		582	CC15	18	2760400	32.73	389591	5	.	.	.	.	.	100	.	99.94	.	100	.	.	.	.	.	.	.	.
SAMN05340489	SAMN05340489	SRX1886832	SRR3730653	SRS1537284	SRP077575	H106_M12	MMMOSAM:58be59c9-a38c-4d0f-9659-22f75c983f4e	PRJNA324190	27863959	NA	Staphylococcus aureus Raw sequence reads	5/19/17	454356282	100	England	UK	Brighton	2012	2017	NA	Nose	Carriage	MSSA		582	CC15	21	2762206	32.74	251698	5	.	.	.	.	.	100	.	99.94	.	100	.	.	.	.	.	.	.	.
SAMN05340603	SAMN05340603	SRX1886940	SRR3730761	SRS1537392	SRP077575	H106_M07	MMMOSAM:6773e483-6ee3-45f7-8ebc-eb0a36a872c2	PRJNA324190	27863959	NA	Staphylococcus aureus Raw sequence reads	5/19/17	345166370	100	England	UK	Brighton	2012	2017	NA	Nose	Carriage	MSSA		582	CC15	17	2761046	32.73	389591	5	.	.	.	.	.	100	.	99.94	.	100	.	.	.	.	.	.	.	.
SAMN05345062	SAMN05345062	SRX1887812	SRR3731903	SRS1538596	SRP077575	PR954	MMMOSAM:0b6d8e7f-030a-4599-92e5-a9ff9b6cd825	PRJNA324190	27863959	NA	Staphylococcus aureus Raw sequence reads	5/19/17	230009542	100	England	UK	Brighton	2012	2017	NA	Nose	Carriage	MSSA		582	CC15	31	2768550	32.72	249936	5	.	.	.	.	.	100	.	99.94	.	100	.	.	.	.	.	.	.	.
SAMN05345535	SAMN05345535	SRX1887684	SRR3731780	SRS1538405	SRP077575	H106_M13	MMMOSAM:20dbb4da-c310-4816-850d-fe0fd26ff74e	PRJNA324190	27863959	NA	Staphylococcus aureus Raw sequence reads	5/19/17	391465386	100	England	UK	Brighton	2012	2017	NA	Nose	Carriage	MSSA		582	CC15	24	2763556	32.74	318824	5	.	.	.	.	.	100	.	99.94	.	100	.	.	.	.	.	.	.	.
SAMN06327585	SAMN06327585	SRX2555998	SRR5250179	SRS1973452	SRP099445	P104-6	MMMOSAM:b4970cb0-386f-40dd-816d-179f7b37ea89	PRJNA369475	29256859	NA	Staphylococcus aureus Raw sequence reads	5/14/17	522901222	100	UK	UK	NA	2011	2017	NA	Bone or joint	Disease	MSSA		582	CC15	28	2764428	32.74	249933	6	.	.	.	.	.	100	.	99.94	.	100	.	.	.	.	.	.	.	.
SAMN06328641	SAMN06328641	SRX2556996	SRR5251271	SRS1974389	SRP099445	P104-1	MMMOSAM:204035e4-aded-44ed-9167-e941668dd85f	PRJNA369475	29256859	NA	Staphylococcus aureus Raw sequence reads	2017-02-03	497584260	100	UK	UK	NA	2011	2017	NA	Nose	Carriage	MSSA		582	CC15	25	2759687	32.75	315344	6	.	.	.	.	.	100	.	99.94	.	100	.	.	.	.	.	.	.	.
SAMN08689420	SAMN08689420	SRX3784776	SRR6828692	SRS3037808	SRP051099	NA	2018 Sample 113	PRJNA269675	26941146	SUB3780360	Pathogenic microorganism Genome sequencing	3/14/18	224547440	100	Russia	Asia	Belgorod	2013	2018	NA	NA	Disease	MSSA		582	CC15	22	2767296	32.74	390893	6	.	.	.	.	.	100	.	99.94	.	100	.	.	.	.	.	.	.	.
SAMN08815416	SAMN08815416	SRX3882911	SRR6938458	SRS3122299	SRP137089	H111000085-453-1	MMMOSAM:587a7eca-8945-4a6b-8029-fc423aa47d10	PRJNA445516	29925638	Colindale 397	Staphylococcus aureus Raw sequence reads	2018-05-04	332083200	100	England	UK	London	2014	2018	NA	NA	Disease	MSSA		582	CC15	43	2765831	32.7	125201	5	.	.	.	.	.	100	.	99.94	.	100	.	.	.	.	.	.	.	.
SAMEA103891301	SAMEA103891301	ERX2551953	ERR2533532	ERS1580469	ERP014705	4157STDY6748340	e32a5190-f9bf-11e6-942e-3c4a9275d6c8	PRJEB13165	31662453	MOS442	_Silent__antibiotic_resistance_genes__an_overlooked_issue_of_considerable_importance_in_antibacterial_chemotherapy_	4/24/18	326714750	100	Israel	Middle East	NA	2010	2018	NA	NA	Disease	MRSA	SCCmec_type_IVa(2B)	913		17	2739379	32.66	580293	5	.	.	.	.	.	100	.	100	.	100	.	.	.	.	.	.	.	.
SAMEA104452097	SAMEA104452097	ERX2285892	ERR2232595	ERS2070039	ERP104945	RID037747	RID037747	PRJEB23208	29851962	University Hospital Muenster (IFH_MS)	Multidrug-resistant bacteria in refugee patients ÃƒÂ¢Ã‚â‚¬Ã‚â€œ no hint for transmission	5/17/18	566313020	100	Germany	Europe	NA	2016	2018	NA	NA	Carriage	MRSA	SCCmec_type_IVa(2B)	913		124	2730536	32.73	44820	5	.	.	.	.	.	100	.	100	.	100	.	.	.	.	.	.	.	.
SAMEA104452190	SAMEA104452190	ERX2285985	ERR2232701	ERS2070132	ERP104945	RID020945	RID020945	PRJEB23208	29851962	University Hospital Muenster (IFH_MS)	Multidrug-resistant bacteria in refugee patients ÃƒÂ¢Ã‚â‚¬Ã‚â€œ no hint for transmission	5/17/18	264330616	100	Germany	Europe	NA	2015	2018	NA	NA	Carriage	MRSA	SCCmec_type_IVa(2B)	913		17	2700844	32.67	367067	5	.	.	.	.	.	100	.	100	.	100	.	.	.	.	.	.	.	.
SAMEA1876944	SAMEA1876944	ERX241117	ERR266621	ERS200730	ERP001701	NA	HPA_S_08_6360_K-sc-2012-12-19T15:33:25Z-1529661	PRJEB3201	31772058	SC	Staphylococcus_aureus_lineages_from_the_Indian_subcontinent__emergence_and_global_transmission	4/29/13	483829400	100	NA	NA	NA	2012	2013	NA	NA	NA	MRSA	SCCmec_type_IVa(2B)	913		27	2740333	32.64	283005	5	.	.	.	.	.	100	.	100	.	100	.	.	.	.	.	.	.	.
SAMEA2710313	SAMEA2710313	ERX686653	ERR742970	ERS531270	ERP002589	NA	PFESA3336-sc-2108722	PRJEB1915	28679748	SC	Staphylococcus_aureus_global_survey	1/27/15	486882800	100	NA	NA	NA	NA	2015	NA	NA	NA	MRSA	SCCmec_type_IVa(2B)	913		27	2736915	32.64	283056	5	.	.	.	.	.	100	.	100	.	100	.	.	.	.	.	.	.	.
SAMEA3716798	SAMEA3716798	ERX1269033	ERR1195735	ERS1023947	ERP009121	2268	2268	PRJEB8084	27558178	IFH_MS	Prospective genome sequencing of multidrug-resistant bacterial pathogens	8/15/16	500420532	100	Germany	Europe	Muenster	2014	2016	t991	NA	Disease	MRSA	SCCmec_type_IVa(2B)	913		23	2746266	32.67	279945	5	.	.	.	.	.	100	.	100	.	100	.	.	.	.	.	.	.	.
SAMEA3717037	SAMEA3717037	ERX1269274	ERR1196011	ERS1024186	ERP009121	2882	2882	PRJEB8084	27558178	IFH_MS	Prospective genome sequencing of multidrug-resistant bacterial pathogens	8/15/16	357488134	100	Germany	Europe	Muenster	2015	2016	t991	NA	Disease	MRSA	SCCmec_type_V(5C2	913		101	2781334	32.7	73927	6	.	.	.	89.15	.	100	.	.	.	100	.	.	.	.	.	.	.	.
SAMN08815230	SAMN08815230	SRX3882841	SRR6938528	SRS3122229	SRP137089	H124940456-402-1	MMMOSAM:d6c5363d-6385-40ac-bb94-7a0c913cffc9	PRJNA445516	29925638	Colindale 397	Staphylococcus aureus Raw sequence reads	2018-05-04	377108000	100	England	UK	London	2014	2018	NA	NA	Disease	MRSA	SCCmec_type_IVc(2B)	913		53	2787966	32.67	140736	9	.	100	.	.	100	100	.	100	.	100	.	.	.	.	.	.	.	.
SAMN08815524	SAMN08815524	SRX3882802	SRR6938567	SRS3122191	SRP137089	H104600048-190-2	MMMOSAM:132ba350-b6e8-4410-9ecd-ad2347347fc5	PRJNA445516	29925638	Colindale 397	Staphylococcus aureus Raw sequence reads	2018-05-04	357819600	100	England	UK	London	2014	2018	NA	NA	Disease	MRSA	SCCmec_type_Vc(5C2&5)	913		41	2765143	32.61	133020	7	.	.	.	.	.	100	.	.	80.72	100	.	.	.	.	.	.	.	.
SAMEA4394833	SAMEA4394833	ERX1830524	ERR1764955	ERS1306282	ERP017141	Kenyaseq6547262	e6d14bf0-6874-11e6-821c-3c4a9275d6c8	PRJEB15413	NA	SC	Kenyan_MRSA_seq	12/20/16	378137500	100	Kenya	Africa	NA	NA	2016	NA	NA	NA	MSSA		1290	CC1	12	2762504	32.73	716442	4	.	.	.	.	.	100	.	100	.	100	.	.	.	.	.	.	.	.
SAMN05340358	SAMN05340358	SRX1886706	SRR3730527	SRS1537157	SRP077575	PR548	MMMOSAM:48317a6e-a082-4356-b06b-3ed3d716f65d	PRJNA324190	27863959	NA	Staphylococcus aureus Raw sequence reads	5/19/17	428714066	100	England	UK	Brighton	2012	2017	NA	Nose	Carriage	MSSA		1290	CC1	13	2757347	32.74	662679	4	.	.	.	.	.	100	.	100	.	100	.	.	.	.	.	.	.	.
SAMN06847493	SAMN06847493	SRX2769189	SRR5486288	SRS2152827	SRP105427	NA	MZ112	PRJNA384623	28575112	NA	Epidemiology of Staphylococcus aureus Bacteremia in a Single Large Minnesota Medical Center in 2015	2017-02-05	1082707074	100	USA	North America	Rochester, MN	2015	2017	t131	Bacteremia	Disease	MSSA		1290	CC1	11	2720789	32.73	1403270	4	.	.	.	.	.	100	.	100	.	100	.	.	.	.	.	.	.	.
SAMN04099994	SAMN04099994	SRX1272181	SRR2480546	SRS1079275	SRP063976	C00003094	C00003094	PRJNA296496	NA	NA	Staphylococcus aureus raw sequence reads for AMR prediction	9/29/15	143602600	86.59	UK	UK	NA	NA	2015	NA	NA	NA	MSSA		1351	CC8	95	2813766	32.7	127901	4	.	.	.	.	.	100	100	.	.	.	.	.	.	.	.	.	.	.
SAMEA4008683	SAMEA4008683	ERX1785619	ERR1715385	ERS1179793	ERP014705	4157STDY6409521	a454d330-1376-11e6-b3a6-3c4a9275d6c8	PRJEB13165	31662453	NRS167	_Silent__antibiotic_resistance_genes__an_overlooked_issue_of_considerable_importance_in_antibacterial_chemotherapy_	2016-01-11	400016250	100	France	Europe	NA	1997	2016	NA	NA	Disease	MSSA		1446	CC22	40	2771376	32.74	164105	5	.	.	.	.	.	100	.	100	.	100	.	.	.	.	.	.	.	.
SAMN03859763	SAMN03859763	SRX1116115	SRR2124600	SRS1009570	SRP061383	A970675	NRS167	PRJNA289526	32231873	NA	Staphylococcus aureus Genome sequencing and assembly	2015-07-11	171914	100	France	Europe	NA	2002	2015	NA	Bullous impetigo	Disease	MSSA		1446	CC22	116	2761135	32.81	46619	2	.	.	.	.	.	.	.	.	.	.	.	.	.	.	.	.	.	.
SAMN05339991	SAMN05339991	SRX1886582	SRR3730403	SRS1537027	SRP077575	PR943	MMMOSAM:39dbe9f5-75d4-421c-92d0-65815b93ebfa	PRJNA324190	27863959	NA	Staphylococcus aureus Raw sequence reads	5/19/17	377444734	100	England	UK	Brighton	2012	2017	NA	Nose	Carriage	MSSA		1460		104	2968838	32.61	129310	6	.	.	.	.	.	100	.	99.94	.	100	.	.	.	.	.	.	.	.
SAMEA2445499	SAMEA2445499	ERX531972	ERR573202	ERS432039	ERP002589	NA	PFESA1959-sc-1882330	PRJEB1915	28679748	SC	Staphylococcus_aureus_global_survey	2014-04-08	389175800	100	Mexico	South Central America	NA	2010	2014	NA	NA	Disease	MSSA		1555		31	2792409	32.68	239794	7	.	.	99.87	.	.	100	.	100	.	100	.	.	.	.	.	.	100	.
SAMEA2340304	SAMEA2340304	ERX385084	ERR418787	ERS397975	ERP004655	C00008632	10T062721a	PRJEB5261	24501024	UNIVERISTY OF OXFORD	Prediction of Staphylococcus aureus antimicrobial resistance from whole genome sequencing	2014-01-02	459972000	100	England	UK	Brighton	2010	2014	NA	Nose	Carriage	MSSA		1693		45	2766508	32.76	119063	6	.	.	.	.	.	100	.	100	.	100	.	.	.	.	.	.	.	.
SAMEA2340340	SAMEA2340340	ERX385120	ERR418823	ERS398011	ERP004655	C00011581	C00011581	PRJEB5261	24501024	UNIVERISTY OF OXFORD	Prediction of Staphylococcus aureus antimicrobial resistance from whole genome sequencing	2014-01-02	389448000	100	UK	UK	NA	NA	2014	NA	NA	NA	MSSA		1693		48	2765597	32.76	119063	6	.	.	.	.	.	100	.	100	.	100	.	.	.	.	.	.	.	.
SAMEA2340747	SAMEA2340747	ERX385527	ERR419230	ERS398418	ERP004655	C00013397	F61994	PRJEB5261	24501024	UNIVERISTY OF OXFORD	Prediction of Staphylococcus aureus antimicrobial resistance from whole genome sequencing	2014-01-02	326797400	100	England	UK	Oxfordshire	2012	2014	NA	Bacteremia	Disease	MSSA		1693		51	2804421	32.69	111291	6	.	.	.	.	.	100	.	100	.	100	.	.	.	.	.	.	.	.
SAMEA2384330	SAMEA2384330	ERX513323	ERR554254	ERS410655	ERP002589	NA	PFESA1768-sc-1864685	PRJEB1915	28679748	SC	Staphylococcus_aureus_global_survey	2014-02-07	372031200	100	Sweden	Europe	NA	2009	2014	NA	NA	Disease	MSSA		1693		53	2798200	32.66	111145	6	.	.	.	.	.	100	.	100	.	100	.	.	.	.	.	.	.	.
SAMEA3726518	SAMEA3726518	ERX1284836	ERR1212602	ERS1033667	ERP013694	S. aureus ST1693	HHS14	PRJEB12240	28348843	PUBLIC HEALTH ENGLAND	Genome sequences of UK isolates of Staphylococcus aureus: Mining the exoproteome of clinically-relevant UK isolates of Staphylococcus aureus reveals proteolytic cleavage events and a limited group of common expressed proteins	1/22/16	546975200	100	NA	NA	NA	2007	2016	t171	Scalded skin syndrome	Disease	MSSA		1693		49	2760760	32.73	107462	6	.	.	.	.	.	100	.	100	.	100	.	.	.	.	.	.	.	.
SAMN03289632	SAMN03289632	SRX1051436	SRR2053967	SRS955625	SRP059204	NA	10T062833a	PRJNA270998	24336829	NA	Whole-genome sequencing shows that patient-to-patient transmission rarely accounts for acquisition of Staphylococcus aureus in an Intensive Care Unit	7/29/15	312792800	100	England	UK	Brighton	2010	2015	NA	Nose	Carriage	MSSA		1693		48	2766021	32.75	107307	6	.	.	.	.	.	100	.	100	.	100	.	.	.	.	.	.	.	.
SAMN03289633	SAMN03289633	SRX1051416	SRR2053947	SRS955645	SRP059204	NA	10T062721b	PRJNA270998	24336829	NA	Whole-genome sequencing shows that patient-to-patient transmission rarely accounts for acquisition of Staphylococcus aureus in an Intensive Care Unit	7/29/15	363488400	100	England	UK	Brighton	2010	2015	NA	Perineum	Carriage	MSSA		1693		44	2767861	32.76	111292	6	.	.	.	.	.	100	.	100	.	100	.	.	.	.	.	.	.	.
SAMN03289634	SAMN03289634	SRX1051358	SRR2053889	SRS955703	SRP059204	NA	10T062721a	PRJNA270998	24336829	NA	Whole-genome sequencing shows that patient-to-patient transmission rarely accounts for acquisition of Staphylococcus aureus in an Intensive Care Unit	7/29/15	459971400	100	England	UK	Brighton	2010	2015	NA	Nose	Carriage	MSSA		1693		45	2766418	32.76	119063	6	.	.	.	.	.	100	.	100	.	100	.	.	.	.	.	.	.	.
SAMN08815250	SAMN08815250	SRX3882934	SRR6938435	SRS3122321	SRP137089	H113020124-201-1	MMMOSAM:c96daf48-31c1-405c-af6c-15c11af649cb	PRJNA445516	29925638	Colindale 397	Staphylococcus aureus Raw sequence reads	2018-05-04	437163000	100	England	UK	London	2014	2018	NA	NA	Disease	MSSA		1693		61	2811836	32.63	107306	6	.	.	.	.	.	100	.	100	.	100	.	.	.	.	.	.	.	.
SAMN08815391	SAMN08815391	SRX3882922	SRR6938447	SRS3122310	SRP137089	H123420107-133-1	MMMOSAM:6a1d4a21-fc62-4642-b582-84d6b55caf33	PRJNA445516	29925638	Colindale 397	Staphylococcus aureus Raw sequence reads	2018-05-04	481819600	100	England	UK	London	2014	2018	NA	NA	Disease	MSSA		1693		54	2797734	32.66	92245	6	.	.	.	.	.	100	.	100	.	100	.	.	.	.	.	.	.	.
SAMN08815487	SAMN08815487	SRX3882830	SRR6938539	SRS3122218	SRP137089	H104060122-187-2	MMMOSAM:281bc16a-e57f-4da5-b723-9c745bdfbd2b	PRJNA445516	29925638	Colindale 397	Staphylococcus aureus Raw sequence reads	2018-05-04	498926400	100	England	UK	London	2014	2018	NA	NA	Disease	MSSA		1693		47	2759540	32.73	111031	6	.	.	.	.	.	100	.	100	.	100	.	.	.	.	.	.	.	.
SAMN08815539	SAMN08815539	SRX3883042	SRR6938327	SRS3122431	SRP137089	H114760256-484-1	MMMOSAM:09a2fe06-2b2f-4507-9d01-66c9647af2e0	PRJNA445516	29925638	Colindale 397	Staphylococcus aureus Raw sequence reads	2018-05-04	326758400	100	England	UK	London	2014	2018	NA	NA	Disease	MSSA		1693		82	2755209	32.71	73660	6	.	.	.	.	.	100	.	100	.	100	.	.	.	.	.	.	.	.
SAMEA2335088	SAMEA2335088	ERX376414	ERR410053	ERS393282	ERP004606	C00001094	sa037-0	PRJEB5225	24853639	UNIVERISTY OF OXFORD	Mobile elements drive recombination hotspots in the core genome of Staphylococcus aureus	2014-01-02	597754360	96.31	England	UK	Oxfordshire	2009	2014	NA	Nose	Carriage	MSSA		2255	CC15	38	2742963	32.72	147951	5	.	.	.	.	.	100	.	100	.	100	.	.	.	.	.	.	.	.
SAMEA2340681	SAMEA2340681	ERX385461	ERR419164	ERS398352	ERP004655	C00013331	L66763	PRJEB5261	24501024	UNIVERISTY OF OXFORD	Prediction of Staphylococcus aureus antimicrobial resistance from whole genome sequencing	2014-01-02	366565000	100	England	UK	Oxfordshire	2012	2014	NA	Bacteremia	Disease	MSSA		2255	CC15	31	2705221	32.74	157991	5	.	.	.	.	.	100	.	100	.	100	.	.	.	.	.	.	.	.
SAMN06327598	SAMN06327598	SRX2556011	SRR5250192	SRS1973468	SRP099445	P086-4	MMMOSAM:b1109fcd-7fac-496a-81d0-6faaecf3f760	PRJNA369475	29256859	NA	Staphylococcus aureus Raw sequence reads	5/14/17	408560700	100	UK	UK	NA	2012	2017	NA	Bacteremia	Disease	MSSA		2255	CC15	24	2708169	32.74	249927	5	.	.	.	.	.	100	.	100	.	100	.	.	.	.	.	.	.	.
SAMN06328116	SAMN06328116	SRX2556529	SRR5250710	SRS1973984	SRP099445	P086-1	MMMOSAM:3eb74683-bf45-4dcd-ab8b-1baffc361035	PRJNA369475	29256859	NA	Staphylococcus aureus Raw sequence reads	5/14/17	157327806	100	UK	UK	NA	2012	2017	NA	Nose	Carriage	MSSA		2255	CC15	23	2707996	32.74	281168	5	.	.	.	.	.	100	.	100	.	100	.	.	.	.	.	.	.	.
SAMEA3671777	SAMEA3671777	ERX1222295	ERR1143480	ERS978926	ERP013024	LGO073	LGO073	PRJEB11627	26818676	IFH_MS	WGS of Staphylococcus aureus from the African-German-StaphNetwork	2016-05-02	471963716	100	Gabon	Europe	NA	2013	2016	NA	Wound	Disease	MSSA		2434	CC15	51	2768967	32.72	160002	6	.	.	.	.	.	100	100	100	.	.	.	.	.	.	.	.	.	.
SAMEA3727078	SAMEA3727078	ERX1286021	ERR1213808	ERS1034227	ERP013894	Staphylococcus aureus in Gambian humans and monkeys.	D12	PRJEB12419	27474712	WARWICK	Whole-genome sequencing reveals human to monkey transmission of Staphylococcus aureus in The Gambia and a novel monkey-adapted clade.	7/26/16	265355266	100	The Gambia	Africa	NA	2008	2016	NA	Wound	Disease	MSSA		2434	CC15	34	2817839	32.72	249984	7	.	.	.	.	.	100	100	100	.	.	.	.	.	.	.	100	.	.
SAMEA3716977	SAMEA3716977	ERX1269214	ERR1195942	ERS1024126	ERP009121	2774	2774	PRJEB8084	27558178	IFH_MS	Prospective genome sequencing of multidrug-resistant bacterial pathogens	8/15/16	416929208	100	Germany	Europe	Muenster	2015	2016	t5608	NA	Disease	MRSA	SCCmec_type_IVa(2B)	2689	CC5	69	2890969	32.72	163889	15	100	.	.	.	100	100	.	100	.	100	100	.	.	.	100	100	.	.
SAMEA3449022	SAMEA3449022	ERX1150025	ERR1069875	ERS746584	ERP010698	17138_2#53	US_115-sc-2315995	PRJEB9575	26806258/28679748	SC	Sequencing_Staphylococcus_aureus_samples_from_Thailand__HICF_	10/13/15	677208250	100	Thailand	SE Asia	NA	2013	2015	NA	Bacteremia	Disease	MSSA		2885	CC1	23	2735394	32.77	270112	2	.	.	.	.	.	.	.	.	.	.	.	.	.	.	.	.	.	.
SAMN08131813	SAMN08131813	SRX3444405	SRR6347264	SRS2735010	SRP126135	2012_1029	MMMOSAM:21206833-920a-4345-8229-890c049dcc09	PRJNA418899	30794157	NA	Staphylococcus aureus Raw sequence reads	2017-06-12	569080115	100	Cambodia	SE Asia	Siem Reap	2012	2017	NA	Nose	Carriage	MSSA		2885	CC1	20	2763902	32.74	347672	6	.	.	.	.	.	100	100	100	.	.	.	.	.	.	.	.	.	.
SAMEA1523272	SAMEA1523272	ERX197833	ERR223173	ERS134083	ERP000871	8616_8#64	ASASM372-sc-2012-10-24T15:39:22Z-1409042	PRJEB2655	28870171/29026654	SC	Diversity_of_MRSA	1/21/13	658505200	100	England	UK	Cambridge	1998	2013	NA	NA	NA	MSSA		2934	CC1	30	2789134	32.67	256753	8	.	.	99.87	.	.	100	.	100	.	100	.	.	.	.	.	.	100	.
SAMEA3929422	SAMEA3929422	ERX1711314	ERR1640993	ERS1116556	ERP015041	20122918	a3fd2bf0-c356-11e5-bc69-3c4a9275d6c6	PRJEB13482	NA	SC	Staphylococcal_Reference_Laboratories__SRL____S__aureus_Structured_Surveys	9/20/16	429692500	100	NA	Europe	NA	NA	2016	NA	NA	NA	MSSA		2934	CC1	31	2788870	32.68	309085	7	.	.	99.87	.	.	100	.	100	.	100	.	.	.	.	.	.	100	.
SAMEA2445591	SAMEA2445591	ERX532064	ERR573294	ERS432131	ERP002589	12971_3#10	PFESA2448-sc-1882423	PRJEB1915	28679748	SC	Staphylococcus_aureus_global_survey	2014-04-08	328477600	100	USA	North America	NA	2010	2014	NA	NA	Disease	MSSA		2998	CC15	33	2703998	32.71	135301	5	.	.	.	.	.	100	.	100	.	100	.	.	.	.	.	.	.	.
SAMEA1904153	SAMEA1904153	ERX267656	ERR294323	ERS208621	ERP000871	NA	HT20010290-sc-2013-01-24T14:56:54Z-1553742	PRJEB2655	28870171/29026654	SC	Diversity_of_MRSA	2013-03-06	445953800	98.03	NA	NA	NA	NA	2013	NA	NA	NA	MSSA		3365		56	2782932	32.73	114659	5	.	.	.	.	.	100	.	100	.	100	.	.	.	.	.	.	.	.
SAMEA2384302	SAMEA2384302	ERX513295	ERR554226	ERS410627	ERP002589	NA	PFESA1931-sc-1864656	PRJEB1915	28679748	SC	Staphylococcus_aureus_global_survey	2014-02-07	299826000	100	Belgium	Europe	NA	2009	2014	NA	NA	Disease	MSSA		3633	CC1	38	2819274	32.64	204371	7	.	.	99.87	.	.	100	.	100	.	100	.	.	.	.	.	.	100	.
SAMN06640145	SAMN06640145	SRX2664929	SRR5369597	SRS2066632	SRP102383	NA	PS-181	PRJNA380282	29093105	SUB2514227	Staphylococcus aureus Raw sequence reads	2017-09-11	170357600	100	USA	North America	Boston, MA	2016	2017	NA	Wound	Disease	MSSA		3633	CC1	42	2762797	32.68	152043	7	.	.	90.42	.	.	100	.	100	.	100	.	.	.	.	.	.	100	.
SAMEA2445492	SAMEA2445492	ERX531965	ERR573195	ERS432032	ERP002589	NA	PFESA1952-sc-1882323	PRJEB1915	28679748	SC	Staphylococcus_aureus_global_survey	2014-04-08	380820800	100	Mexico	South Central America	NA	2010	2014	NA	NA	Disease	MSSA		3679	CC97	27	2789858	32.68	195394	5	.	.	.	.	.	100	.	100	.	100	.	.	.	.	.	.	.	.
SAMEA104188108	SAMEA104188108	ERX2118663	ERR2059606	ERS1847126	ERP024308	clinical isolate of S. aureus	Lib-516	PRJEB21991	NA	ROBERT KOCH-INSTITUTE	Sequence based typing at the German Reference Centre for staphylococci - the next generation	11/15/17	137551736	100	Germany	Europe	NA	2014	2017	t1077	Throat	Disease	MSSA		4244		56	2823143	32.65	122173	5	.	.	.	.	.	100	.	100	.	100	.	.	.	.	.	.	.	.
SAMEA104188270	SAMEA104188270	ERX2118825	ERR2059768	ERS1847288	ERP024308	clinical isolate of S. aureus	Lib-719	PRJEB21991	NA	ROBERT KOCH-INSTITUTE	Sequence based typing at the German Reference Centre for staphylococci - the next generation	11/15/17	356608884	100	Germany	Europe	NA	2014	2017	t209	Bos taurus - swab	Disease	MSSA		4544	CC1	17	2741190	32.7	392029	7	.	.	99.87	.	.	100	.	100	.	100	.	.	.	.	.	.	100	.
SAMN11096191	SAMN11096191	NA	NA	NA	NA	CP039162.1	strain Lr12	PRJNA520768	NA	ASAB, National University of Sciences and Technology, Islamabad	NA	NA	2769144	NA	Pakistan	Middle East	Lahore	2018	NA	t442	NA	NA	MRSA	SCCmec_type_V(5C2)	5352	CC5	1852	2103937	33.76	1212	5	.	.	.	89.15	.	.	.	.	.	.	.	.	.	.	.	100	.	.
BG110504838	NA	NA	NA	NA	NA	BG110504838	NA	NA	26899827	Erasme Hospital	NA	NA	NA	NA	Belgium	Europe	Brussels	2011	NA	t209	NA	NA	MSSA		NA		67	2798685	32.64	129530	7	.	.	99.87	.	.	100	.	100	.	100	.	.	.	.	.	.	100	.
BG110504838002	NA	NA	NA	NA	NA	BG110504838002	NA	NA	26899827	Erasme Hospital	NA	NA	NA	NA	Belgium	Europe	Brussels	2011	NA	t209	NA	NA	MSSA		NA		188	2748994	32.73	25634	6	.	.	99.87	.	.	.	.	100	.	100	.	.	.	.	.	.	100	.
BG110505478	NA	NA	NA	NA	NA	BG110505478	NA	NA	26899827	Erasme Hospital	NA	NA	NA	NA	Belgium	Europe	Brussels	2011	NA	t209	NA	NA	MSSA		NA		68	2791027	32.64	105706	7	.	.	99.87	.	.	100	.	100	.	100	.	.	.	.	.	.	100	.
BG110510335	NA	NA	NA	NA	NA	BG110510335	NA	NA	26899827	Erasme Hospital	NA	NA	NA	NA	Belgium	Europe	Brussels	2011	NA	t209	NA	NA	MSSA		NA		128	2782671	32.7	37970	7	.	.	99.87	.	.	100	.	96.36	.	100	.	.	.	.	.	.	100	.
BG110601652	NA	NA	NA	NA	NA	BG110601652	NA	NA	26899827	Erasme Hospital	NA	NA	NA	NA	Belgium	Europe	Brussels	2011	NA	t209	NA	NA	MSSA		NA		67	2768229	32.66	111404	7	.	.	99.87	.	.	100	.	100	.	100	.	.	.	.	.	.	100	.
BG120809206	NA	NA	NA	NA	NA	BG120809206	NA	NA	26899827	Erasme Hospital	NA	NA	NA	NA	Belgium	Europe	Brussels	2012	NA	t209	NA	NA	MSSA		NA		46	2809164	32.65	261088	7	.	.	99.87	.	.	100	.	100	.	100	.	.	.	.	.	.	100	.
BG121100655	NA	NA	NA	NA	NA	BG121100655	NA	NA	26899827	Erasme Hospital	NA	NA	NA	NA	Belgium	Europe	Brussels	2012	NA	t209	NA	NA	MSSA		NA		51	2804679	32.65	184624	7	.	.	99.87	.	.	100	.	100	.	100	.	.	.	.	.	.	100	.
BG121104360	NA	NA	NA	NA	NA	BG121104360	NA	NA	26899827	Erasme Hospital	NA	NA	NA	NA	Belgium	Europe	Brussels	2012	NA	t209	NA	NA	MSSA		NA		49	2806894	32.65	256515	7	.	.	99.87	.	.	100	.	100	.	100	.	.	.	.	.	.	100	.
BG130210495_	NA	NA	NA	NA	NA	BG130210495_	NA	NA	26899827	Erasme Hospital	NA	NA	NA	NA	Belgium	Europe	Brussels	2013	NA	t209	NA	NA	MSSA		NA		52	2806354	32.66	184624	7	.	.	99.87	.	.	100	.	100	.	100	.	.	.	.	.	.	100	.
BG130509712	NA	NA	NA	NA	NA	BG130509712	NA	NA	26899827	Erasme Hospital	NA	NA	NA	NA	Belgium	Europe	Brussels	2013	NA	t209	NA	NA	MSSA		NA		48	2774074	32.68	130237	7	.	.	99.87	.	.	100	.	100	.	100	.	.	.	.	.	.	100	.
R12-132	NA	NA	NA	NA	NA	R12-132	NA	NA	26899827	Erasme Hospital	NA	NA	NA	NA	Belgium	Europe	Brussels	2012	NA	t209	NA	NA	MSSA		NA		49	2810506	32.66	142863	7	.	.	99.87	.	.	100	.	100	.	100	.	.	.	.	.	.	100	.
R12-132_003	NA	NA	NA	NA	NA	R12-132_003	NA	NA	26899827	Erasme Hospital	NA	NA	NA	NA	Belgium	Europe	Brussels	2012	NA	t209	NA	NA	MSSA		NA		233	2746529	32.82	19957	4	.	.	99.87	.	.	.	.	.	.	.	.	.	.	.	.	.	100	.
R12-132002	NA	NA	NA	NA	NA	R12-132002	NA	NA	26899827	Erasme Hospital	NA	NA	NA	NA	Belgium	Europe	Brussels	2012	NA	t209	NA	NA	MSSA		NA		53	2807516	32.67	213368	7	.	.	99.87	.	.	100	.	100	.	100	.	.	.	.	.	.	100	.
SA_00794	NA	NA	NA	NA	NA	NA	SA_00794	NA	NA	University of Central Florida	NA	NA	NA	NA	USA	North America	NA	2019	1900	NA	Nose	Carriage	MSSA		NA		35	2789540	32.68	213239	7	.	.	99.87	.	.	100	.	100	.	100	.	.	.	.	.	.	100	.
SAMEA4008629	SAMEA4008629	ERX1785566	ERR1715332	ERS1179739	ERP014705	4157STDY6409467	a26a1a30-1376-11e6-b3a6-3c4a9275d6c8	PRJEB13165	31662453	NW88	_Silent__antibiotic_resistance_genes__an_overlooked_issue_of_considerable_importance_in_antibacterial_chemotherapy_	2016-01-11	406722500	100	UK	UK	NA	NA	2016	NA	NA	Disease	MSSA		NA		31	2793470	32.69	306406	7	.	.	99.87	.	.	100	.	100	.	100	.	.	.	.	.	.	100	.
SAMEA4008632	SAMEA4008632	ERX1785569	ERR1715335	ERS1179742	ERP014705	4157STDY6409470	a283bcb0-1376-11e6-b3a6-3c4a9275d6c8	PRJEB13165	31662453	NW93	_Silent__antibiotic_resistance_genes__an_overlooked_issue_of_considerable_importance_in_antibacterial_chemotherapy_	2016-01-11	438571750	100	UK	UK	NA	2016	2016	NA	NA	Disease	MSSA		NA		32	2792842	32.69	269585	7	.	.	99.87	.	.	100	.	100	.	100	.	.	.	.	.	.	100	.
SAMEA4547083	SAMEA4547083	ERX2011567	ERR1945780	ERS1446262	ERP015041	4075STDY6306006	bf0a5f80-c356-11e5-88b1-3c4a9275d6c6	PRJEB13482	NA	SC	Staphylococcal_Reference_Laboratories__SRL____S__aureus_Structured_Surveys	4/25/17	346400644	100	NA	Europe	NA	NA	2017	NA	NA	NA	MSSA		NA		23	2765487	32.73	248044	5	.	.	.	.	.	100	.	100	.	100	.	.	.	.	.	.	.	.
SAMEA4547309	SAMEA4547309	ERX2011709	ERR1945922	ERS1446488	ERP015041	4075STDY6306149	c83ca6d0-c356-11e5-bc69-3c4a9275d6c6	PRJEB13482	NA	SC	Staphylococcal_Reference_Laboratories__SRL____S__aureus_Structured_Surveys	4/25/17	288736462	100	NA	Europe	NA	NA	2017	NA	NA	NA	MRSA	SCCmec_type_V(5C2&5)	NA		27	2794144	32.77	563155	5	.	.	.	.	.	100	.	100	.	100	.	.	.	.	.	.	.	.
SAMN02649887	SAMN02649887	SRX477115	SRR1178175	SRS562807	SRP039020	NA	119752	PRJNA239000	25852165	Emory University	Genome sequencing of USA300 Staphylococcus aureus	2/15/15	398158000	98.52	USA	North America	Atlanta, Georgia	2010	2015	NA	NA	Disease	MSSA		NA		160	3007729	32.52	71999	9	.	.	.	.	100	100	.	100	.	84.28	.	.	.	.	.	.	.	.
SAMN05337396	SAMN05337396	SRX1885496	SRR3729173	SRS1536258	SRP077575	PR973	MMMOSAM:d75937be-8fec-4767-a124-06e7765641d6	PRJNA324190	27863959	NA	Staphylococcus aureus Raw sequence reads	5/19/17	425150768	100	England	UK	Brighton	2012	2017	NA	Perineum	Carriage	MSSA		NA		17	2751009	32.81	602807	4	.	.	.	.	.	100	.	.	100	100	.	.	.	.	.	.	.	.
SAMN05340318	SAMN05340318	SRX1886666	SRR3730487	SRS1537112	SRP077575	PR961	MMMOSAM:4411f75e-9c49-4df1-b23e-ba3f2969e938	PRJNA324190	27863959	NA	Staphylococcus aureus Raw sequence reads	5/19/17	331844546	100	England	UK	Brighton	2012	2017	NA	Perineum	Carriage	MSSA		NA		18	2750808	32.81	602473	4	.	.	.	.	.	100	.	.	100	100	.	.	.	.	.	.	.	.
SAMN05345411	SAMN05345411	SRX1887644	SRR3731737	SRS1538348	SRP077575	PR974	MMMOSAM:1bc52c90-5f4d-4b9c-af98-c8450be3a6ed	PRJNA324190	27863959	NA	Staphylococcus aureus Raw sequence reads	5/19/17	423705396	100	England	UK	Brighton	2012	2017	NA	Urine	Carriage	MSSA		NA		23	2751526	32.81	408174	3	.	.	.	.	.	100	.	.	100	.	.	.	.	.	.	.	.	.
SAMN08131374	SAMN08131374	SRX3444239	SRR6346920	SRS2734846	SRP126135	2012_624	MMMOSAM:f65a66a4-11ea-4b90-bf5e-ba238cd2386f	PRJNA418899	30794157	NA	Staphylococcus aureus Raw sequence reads	2017-06-12	487440198	100	Cambodia	SE Asia	Siem Reap	2012	2017	NA	Nose	Carriage	MSSA		NA		20	2763859	32.74	529399	6	.	.	.	.	.	100	100	100	.	.	.	.	.	.	.	.	.	.
SAMN08131423	SAMN08131423	SRX3444391	SRR6347278	SRS2734997	SRP126135	2012_26	MMMOSAM:de1efbb2-6025-4355-9885-db84edabc33f	PRJNA418899	30794157	NA	Staphylococcus aureus Raw sequence reads	2017-06-12	460563717	100	Cambodia	SE Asia	Siem Reap	2012	2017	NA	Nose	Carriage	MSSA		NA		23	2762430	32.74	389860	6	.	.	.	.	.	100	100	100	.	.	.	.	.	.	.	.	.	.
SAMN08131534	SAMN08131534	SRX3444411	SRR6347258	SRS2735016	SRP126135	COP1041	MMMOSAM:a305e850-a48a-4337-84c1-4dd959fbb248	PRJNA418899	30794157	NA	Staphylococcus aureus Raw sequence reads	2017-06-12	394221057	100	Cambodia	SE Asia	Siem Reap	2008	2017	NA	Nose	Carriage	MSSA		NA		24	2764192	32.74	529520	6	.	.	.	.	.	100	100	100	.	.	.	.	.	.	.	.	.	.
SAMN08131671	SAMN08131671	SRX3444521	SRR6347148	SRS2735127	SRP126135	COP1008	MMMOSAM:62ea2c80-7ce5-448c-810d-167f1a70de23	PRJNA418899	30794157	NA	Staphylococcus aureus Raw sequence reads	2017-06-12	463408609	100	Cambodia	SE Asia	Siem Reap	2008	2017	NA	Nose	Carriage	MSSA		NA		21	2721387	32.72	315039	7	.	.	.	.	.	100	.	100	.	100	.	.	.	.	.	.	.	.
SAMN08131856	SAMN08131856	SRX3444291	SRR6346868	SRS2734894	SRP126135	2012_422	MMMOSAM:07730ab0-77a0-4574-ae70-c8cd3ca2191c	PRJNA418899	30794157	NA	Staphylococcus aureus Raw sequence reads	2017-06-12	407815397	100	Cambodia	SE Asia	Siem Reap	2012	2017	NA	Nose	Carriage	MSSA		NA		22	2763071	32.74	529519	6	.	.	.	.	.	100	100	100	.	.	.	.	.	.	.	.	.	.
SAMN08689416	SAMN08689416	SRX3784780	SRR6828688	SRS3037812	SRP051099	NA	2018 Sample 109	PRJNA269675	26941146	SUB3780360	Pathogenic microorganism Genome sequencing	3/14/18	191835927	100	Russia	Asia	Belgorod	2013	2018	NA	NA	Disease	MSSA		NA		39	2796815	32.75	106300	7	.	.	.	.	.	100	.	100	.	100	.	100	.	.	.	.	.	.
SAMN08689417	SAMN08689417	SRX3784777	SRR6828691	SRS3037810	SRP051099	NA	2018 Sample 110	PRJNA269675	26941146	SUB3780360	Pathogenic microorganism Genome sequencing	3/14/18	198147635	100	Russia	Asia	Belgorod	2013	2018	NA	NA	Disease	MSSA		NA		39	2797084	32.75	114776	7	.	.	.	.	.	100	.	100	.	100	.	100	.	.	.	.	.	.
SAMN08717767	SAMN08717767	SRX4814997	SRR7983565	SRS3890322	SRP164627	NA	SR037	PRJNA400143	30424799	SUB4605750	Staphylococcus aureus epidemiology in paediatric hospital	2018-10-10	173344082	98.03	Italy	Europe	NA	2013	2018	NA	Wound	Disease	MSSA		NA		42	2829249	32.67	107548	6	.	.	.	.	.	100	.	100	.	100	.	.	100.00;100.00	.	.	.	.	.
SAMN08815350	SAMN08815350	SRX3883174	SRR6938585	SRS3122562	SRP137089	H112820061-464-2	MMMOSAM:8693e357-b588-4d55-97a7-a99e0b741032	PRJNA445516	29925638	Colindale 397	Staphylococcus aureus Raw sequence reads	2018-05-04	477975000	100	England	UK	London	2014	2018	NA	NA	Disease	MSSA		NA		19	2719307	32.67	389759	5	.	.	.	.	.	100	.	100	.	100	.	.	.	.	.	100	.	.
SURV_2010_1036	NA	NA	NA	NA	NA	SURV_2010_1036	NA	NA	26899827	National Surveillance	NA	NA	NA	NA	Belgium	Europe	NA	2010	NA	t209	NA	NA	MSSA		NA		53	2777125	32.67	185102	7	.	.	99.87	.	.	100	.	100	.	100	.	.	.	.	.	.	100	.
[truncated: 16 more columns]
